# Supplementary material for: Honey bee foraging ecology: Season but not landscape diversity shapes the amount and diversity of collected pollen
Source: PLoS One. 2017 Aug 30;12(8):e0183716. doi: 10.1371/journal.pone.0183716 (PMC5576699; doi:10.1371/journal.pone.0183716)
Supplement: S2 Table — (ODS) [file pone.0183716.s003.ods]

## Sheet: Data
site	distance	colony	round	landdiv
Biebelried	731.746598289962	21	3	0.426912842235388
Biebelried	2091.14425168737	69	2	0.426912842235388
Biebelried	1945.72530551221	21	3	0.426912842235388
Biebelried	1100.20754458694	35	7	0.426912842235388
Biebelried	1798.87396900506	75	6	0.426912842235388
Biebelried	1784.863860489	75	6	0.426912842235388
Biebelried	2584.36378470244	15	4	0.426912842235388
Biebelried	1196.75074680273	75	6	0.426912842235388
Biebelried	1328.492830528	75	6	0.426912842235388
Biebelried	1635.75679298342	69	2	0.426912842235388
Biebelried	1091.4743116336	15	4	0.426912842235388
Biebelried	1028.3190200003	79	1	0.426912842235388
Biebelried	1499.679883419	15	4	0.426912842235388
Biebelried	1420.34861546506	79	1	0.426912842235388
Biebelried	2162.84060102174	21	3	0.426912842235388
Biebelried	1835.29922946118	69	2	0.426912842235388
Biebelried	2052.90103140998	69	2	0.426912842235388
Biebelried	2759.49906025007	69	2	0.426912842235388
Biebelried	1037.59175329029	35	7	0.426912842235388
Biebelried	912.525466752144	35	7	0.426912842235388
Biebelried	826.858107096	75	6	0.426912842235388
Biebelried	352.699111598574	79	1	0.426912842235388
Biebelried	1640.076866904	21	3	0.426912842235388
Biebelried	2152.06159773181	21	3	0.426912842235388
Biebelried	2407.06837540741	21	3	0.426912842235388
Biebelried	1683.06211495312	21	3	0.426912842235388
Biebelried	690.003710366815	79	1	0.426912842235388
Biebelried	1309.16973591018	69	2	0.426912842235388
Biebelried	2517.8902057817	15	4	0.426912842235388
Biebelried	717.833079066738	20	8	0.426912842235388
Biebelried	986.432065479	75	6	0.426912842235388
Biebelried	937.143439814815	79	1	0.426912842235388
Biebelried	299.442532889181	15	4	0.426912842235388
Biebelried	1062.77609600765	79	1	0.426912842235388
Biebelried	830.935659154841	15	4	0.426912842235388
Biebelried	714.865555962589	75	6	0.426912842235388
Biebelried	792.579100670895	35	7	0.426912842235388
Biebelried	911.601538074074	75	6	0.426912842235388
Biebelried	2016.58978920269	21	3	0.426912842235388
Biebelried	3378.084002923	75	6	0.426912842235388
Biebelried	1184.77741533541	75	6	0.426912842235388
Biebelried	891.728274918003	75	6	0.426912842235388
Biebelried	2299.88922307407	21	3	0.426912842235388
Biebelried	2070.52320860933	69	2	0.426912842235388
Biebelried	1890.06965288655	69	2	0.426912842235388
Biebelried	2061.99969131839	79	1	0.426912842235388
Biebelried	1492.31962283318	15	4	0.426912842235388
Biebelried	1547.52937513469	21	3	0.426912842235388
Biebelried	2121.90311322573	69	2	0.426912842235388
Biebelried	1244.95553720781	75	6	0.426912842235388
Biebelried	1103.52850072489	79	1	0.426912842235388
Biebelried	2141.49804227949	15	4	0.426912842235388
Biebelried	1516.2883833431	75	6	0.426912842235388
Biebelried	1267.379005441	75	6	0.426912842235388
Biebelried	526.665228579289	15	4	0.426912842235388
Biebelried	1148.438501059	69	2	0.426912842235388
Biebelried	1490.481611416	69	2	0.426912842235388
Biebelried	1700.68651751441	21	3	0.426912842235388
Biebelried	1460.98294968995	79	1	0.426912842235388
Biebelried	819.538607737001	79	1	0.426912842235388
Biebelried	1437.9926309707	69	2	0.426912842235388
Biebelried	2298.11561055344	15	4	0.426912842235388
Biebelried	2080.82543578164	79	1	0.426912842235388
Biebelried	1815.97030284769	79	1	0.426912842235388
Biebelried	1225.45906196246	69	2	0.426912842235388
Biebelried	579.077887131366	20	8	0.426912842235388
Biebelried	930.731972235532	21	3	0.426912842235388
Biebelried	1352.05581481481	20	8	0.426912842235388
Biebelried	749.792264232079	75	6	0.426912842235388
Biebelried	1357.97057872207	69	2	0.426912842235388
Biebelried	563.876443269411	79	1	0.426912842235388
Biebelried	2707.93424320101	15	4	0.426912842235388
Biebelried	1120.23022936403	69	2	0.426912842235388
Biebelried	1429.38685097375	69	2	0.426912842235388
Biebelried	1313.00919806097	69	2	0.426912842235388
Biebelried	2543.0815280897	21	3	0.426912842235388
Biebelried	851.442588783408	21	3	0.426912842235388
Biebelried	765.867270801175	75	6	0.426912842235388
Biebelried	1887.9947798441	69	2	0.426912842235388
Biebelried	2598.93096393689	15	4	0.426912842235388
Biebelried	1346.150638552	75	6	0.426912842235388
Biebelried	1257.01098765714	69	2	0.426912842235388
Biebelried	847.913043704513	75	6	0.426912842235388
Biebelried	1619.9152512401	69	2	0.426912842235388
Biebelried	1969.15098089238	21	3	0.426912842235388
Biebelried	1464.02456987646	79	1	0.426912842235388
Biebelried	2371.177011	21	3	0.426912842235388
Biebelried	1730.47208456855	21	3	0.426912842235388
Biebelried	1271.08962499562	35	7	0.426912842235388
Biebelried	1769.49641336443	21	3	0.426912842235388
Biebelried	1257.50397595139	79	1	0.426912842235388
Biebelried	3095.3550071591	15	4	0.426912842235388
Biebelried	3342.732304192	69	2	0.426912842235388
Biebelried	1559.18705133867	69	2	0.426912842235388
Biebelried	1974.215799616	21	3	0.426912842235388
Biebelried	396.849121375	20	8	0.426912842235388
Biebelried	791.961201667776	35	7	0.426912842235388
Biebelried	1074.359247448	21	3	0.426912842235388
Biebelried	2060.97176598963	75	6	0.426912842235388
Biebelried	811.3351228136	69	2	0.426912842235388
Biebelried	2533.945802625	15	4	0.426912842235388
Biebelried	724.776455913493	75	6	0.426912842235388
Biebelried	1115.280248503	75	6	0.426912842235388
Biebelried	880.316868411456	75	6	0.426912842235388
Biebelried	2430.48464347338	21	3	0.426912842235388
Biebelried	658.469344824	75	6	0.426912842235388
Biebelried	1945.57250426794	35	7	0.426912842235388
Biebelried	1182.90340077186	75	6	0.426912842235388
Biebelried	2498.0186127597	69	2	0.426912842235388
Biebelried	454.045626796096	20	8	0.426912842235388
Biebelried	1375.02875471439	79	1	0.426912842235388
Biebelried	733.742974453	75	6	0.426912842235388
Biebelried	1791.39721816582	21	3	0.426912842235388
Biebelried	1461.48972614828	75	6	0.426912842235388
Biebelried	1260.17559338269	69	2	0.426912842235388
Biebelried	1114.10292231072	79	1	0.426912842235388
Birkenfeld	151.106189014984	11	4	0.847520783654711
Birkenfeld	223.191199517632	87	3	0.847520783654711
Birkenfeld	260.271969382668	11	4	0.847520783654711
Birkenfeld	1012.39020191851	1	2	0.847520783654711
Birkenfeld	211.158707459584	22	1	0.847520783654711
Birkenfeld	1195.48081771247	21	8	0.847520783654711
Birkenfeld	1323.3589993353	87	3	0.847520783654711
Birkenfeld	179.361102707739	22	1	0.847520783654711
Birkenfeld	504.147622303534	1	2	0.847520783654711
Birkenfeld	999.566401958815	69	7	0.847520783654711
Birkenfeld	326.96582520556	11	4	0.847520783654711
Birkenfeld	784.766581989736	69	7	0.847520783654711
Birkenfeld	924.337807375	21	8	0.847520783654711
Birkenfeld	145.391320814687	22	1	0.847520783654711
Birkenfeld	284.284268689	11	4	0.847520783654711
Birkenfeld	787.435813501201	1	2	0.847520783654711
Birkenfeld	674.162344225074	69	7	0.847520783654711
Birkenfeld	308.13513941833	11	4	0.847520783654711
Birkenfeld	1112.53389699082	1	2	0.847520783654711
Birkenfeld	366.427956506074	11	4	0.847520783654711
Birkenfeld	351.065814102528	22	1	0.847520783654711
Birkenfeld	35.0607216870387	22	1	0.847520783654711
Birkenfeld	163.288060125	11	4	0.847520783654711
Birkenfeld	1205.23001168692	87	3	0.847520783654711
Birkenfeld	228.207153399984	22	1	0.847520783654711
Birkenfeld	291.962229269032	11	4	0.847520783654711
Birkenfeld	465.914434943016	1	2	0.847520783654711
Birkenfeld	757.194559397074	1	2	0.847520783654711
Birkenfeld	766.894833868261	21	8	0.847520783654711
Birkenfeld	124.362265343023	1	2	0.847520783654711
Birkenfeld	476.144211613	1	2	0.847520783654711
Birkenfeld	1148.438501059	79	6	0.847520783654711
Birkenfeld	226.239266787999	87	3	0.847520783654711
Birkenfeld	266.995268719407	11	4	0.847520783654711
Birkenfeld	1444.800021021	1	2	0.847520783654711
Birkenfeld	1120.43666110719	1	2	0.847520783654711
Birkenfeld	859.582566382289	1	2	0.847520783654711
Birkenfeld	676.416332342815	69	7	0.847520783654711
Birkenfeld	1212.45522546199	1	2	0.847520783654711
Birkenfeld	86.9297415884555	79	6	0.847520783654711
Birkenfeld	635.209861289125	69	7	0.847520783654711
Birkenfeld	712.358427955795	69	7	0.847520783654711
Birkenfeld	312.170429395709	11	4	0.847520783654711
Birkenfeld	560.557091989993	21	8	0.847520783654711
Birkenfeld	586.511661631	1	2	0.847520783654711
Birkenfeld	181.353109250189	11	4	0.847520783654711
Birkenfeld	145.885111519168	11	4	0.847520783654711
Birkenfeld	370.713945952324	11	4	0.847520783654711
Birkenfeld	974.669209669875	1	2	0.847520783654711
Birkenfeld	380.324183885781	11	4	0.847520783654711
Birkenfeld	324.038190566529	22	1	0.847520783654711
Birkenfeld	129.552998578723	87	3	0.847520783654711
Birkenfeld	279.526710336	11	4	0.847520783654711
Birkenfeld	1928.07068088704	1	2	0.847520783654711
Birkenfeld	762.934409952467	11	4	0.847520783654711
Birkenfeld	114.592233266752	11	4	0.847520783654711
Birkenfeld	567.473844928	1	2	0.847520783654711
Birkenfeld	215.671498892493	22	1	0.847520783654711
Birkenfeld	932.012882752	1	2	0.847520783654711
Birkenfeld	700.494132160456	69	7	0.847520783654711
Birkenfeld	695.012934579048	1	2	0.847520783654711
Birkenfeld	495.593358295487	1	2	0.847520783654711
Birkenfeld	516.222984323615	1	2	0.847520783654711
Birkenfeld	618.803040576	79	6	0.847520783654711
Birkenfeld	700.26540373669	1	2	0.847520783654711
Birkenfeld	996.934117167741	1	2	0.847520783654711
Birkenfeld	734.092564254377	79	6	0.847520783654711
Birkenfeld	1323.21242731185	87	3	0.847520783654711
Birkenfeld	248.81283246867	87	3	0.847520783654711
Birkenfeld	1053.54455899708	79	6	0.847520783654711
Birkenfeld	172.255930626829	11	4	0.847520783654711
Birkenfeld	1403.49086654021	1	2	0.847520783654711
Birkenfeld	886.338307	1	2	0.847520783654711
Birkenfeld	859.582566382289	21	8	0.847520783654711
Birkenfeld	1055.46522593981	1	2	0.847520783654711
Birkenfeld	174.031187131047	87	3	0.847520783654711
Birkenfeld	628.157157733901	1	2	0.847520783654711
Birkenfeld	223.191199517632	11	4	0.847520783654711
Birkenfeld	477.12316339294	11	4	0.847520783654711
Birkenfeld	129.020461057797	11	4	0.847520783654711
Birkenfeld	197.899465513683	87	3	0.847520783654711
Birkenfeld	201.656719284748	11	4	0.847520783654711
Birkenfeld	138.905437505125	11	4	0.847520783654711
Birkenfeld	1306.54296245987	87	3	0.847520783654711
Birkenfeld	212.009674401	22	1	0.847520783654711
Birkenfeld	808.607926045375	22	1	0.847520783654711
Duttenbrunn	1075.52022831167	68	8	0.658042333541757
Duttenbrunn	515.356622482079	70	2	0.658042333541757
Duttenbrunn	1491.50262735501	68	8	0.658042333541757
Duttenbrunn	528.413828046554	11	7	0.658042333541757
Duttenbrunn	391.903028960838	22	4	0.658042333541757
Duttenbrunn	366.868235828674	70	2	0.658042333541757
Duttenbrunn	1010.122555512	2	3	0.658042333541757
Duttenbrunn	881.632672821045	87	6	0.658042333541757
Duttenbrunn	567.473844928	70	2	0.658042333541757
Duttenbrunn	70.317071514112	70	2	0.658042333541757
Duttenbrunn	507.872862364407	22	4	0.658042333541757
Duttenbrunn	451.567394932096	70	2	0.658042333541757
Duttenbrunn	2796.22985348207	2	3	0.658042333541757
Duttenbrunn	1648.00746796995	70	2	0.658042333541757
Duttenbrunn	1683.06211495312	2	3	0.658042333541757
Duttenbrunn	1648.00746796995	87	6	0.658042333541757
Duttenbrunn	1988.87172829978	70	2	0.658042333541757
Duttenbrunn	520.998501123625	70	2	0.658042333541757
Duttenbrunn	765.867270801175	70	2	0.658042333541757
Duttenbrunn	587.789870040576	2	3	0.658042333541757
Duttenbrunn	1661.8616450341	70	2	0.658042333541757
Duttenbrunn	311.015357495125	70	2	0.658042333541757
Duttenbrunn	620.669331502017	70	2	0.658042333541757
Duttenbrunn	1352.35132546563	2	3	0.658042333541757
Duttenbrunn	225.601540376648	2	3	0.658042333541757
Duttenbrunn	548.690956897	70	2	0.658042333541757
Duttenbrunn	1680.39737500137	70	2	0.658042333541757
Duttenbrunn	2276.86533408394	68	8	0.658042333541757
Duttenbrunn	277.422426077322	70	2	0.658042333541757
Duttenbrunn	1062.56594254181	2	3	0.658042333541757
Duttenbrunn	534.00313838483	70	2	0.658042333541757
Duttenbrunn	543.260890526401	22	4	0.658042333541757
Duttenbrunn	904.499638593088	11	7	0.658042333541757
Duttenbrunn	638.511984375	11	7	0.658042333541757
Duttenbrunn	783.330800832	11	7	0.658042333541757
Duttenbrunn	488.792691117038	70	2	0.658042333541757
Duttenbrunn	773.309729169832	87	6	0.658042333541757
Duttenbrunn	243.430721429776	2	3	0.658042333541757
Duttenbrunn	1069.930866009	70	2	0.658042333541757
Duttenbrunn	594.518902375453	70	2	0.658042333541757
Duttenbrunn	1087.38984042259	68	8	0.658042333541757
Duttenbrunn	941.64174185364	2	3	0.658042333541757
Duttenbrunn	237.509283895044	70	2	0.658042333541757
Duttenbrunn	1593.30195119331	68	8	0.658042333541757
Duttenbrunn	499.197926912088	70	2	0.658042333541757
Duttenbrunn	1034.5316761221	87	6	0.658042333541757
Erlabrunn	387.800407407408	69	1	1.75625444390938
Erlabrunn	1298.28637550292	69	1	1.75625444390938
Erlabrunn	2000.3314768643	69	1	1.75625444390938
Erlabrunn	651.789399121	14	4	1.75625444390938
Erlabrunn	786.40875833637	14	4	1.75625444390938
Erlabrunn	482.030125	20	7	1.75625444390938
Erlabrunn	1077.84364157486	15	3	1.75625444390938
Erlabrunn	436.71173181319	15	3	1.75625444390938
Erlabrunn	2851.57015093388	21	2	1.75625444390938
Erlabrunn	160.918667262358	15	3	1.75625444390938
Erlabrunn	775.146473166554	14	4	1.75625444390938
Erlabrunn	1079.00607359083	15	3	1.75625444390938
Erlabrunn	966.857971059625	14	4	1.75625444390938
Erlabrunn	337.906820594902	20	7	1.75625444390938
Erlabrunn	886.338307	14	4	1.75625444390938
Erlabrunn	1215.15115401577	15	3	1.75625444390938
Erlabrunn	271.668025261741	69	1	1.75625444390938
Erlabrunn	1800.39399228696	20	7	1.75625444390938
Erlabrunn	3067.63607677229	21	2	1.75625444390938
Erlabrunn	5504.00116256681	14	4	1.75625444390938
Erlabrunn	1141.30186450547	14	4	1.75625444390938
Erlabrunn	153.741532328125	15	3	1.75625444390938
Erlabrunn	339.54724011169	15	3	1.75625444390938
Erlabrunn	217.787921288166	15	3	1.75625444390938
Erlabrunn	334.43965461344	21	2	1.75625444390938
Erlabrunn	5466.92607815381	14	4	1.75625444390938
Erlabrunn	2882.18651469454	20	7	1.75625444390938
Erlabrunn	838.807346009752	15	3	1.75625444390938
Erlabrunn	1000.44443120395	14	4	1.75625444390938
Erlabrunn	282.921730764003	15	3	1.75625444390938
Erlabrunn	1124.71602793416	21	2	1.75625444390938
Erlabrunn	364.668964993	20	7	1.75625444390938
Erlabrunn	1716.764404792	15	3	1.75625444390938
Erlabrunn	374.333233037796	15	3	1.75625444390938
Erlabrunn	928.172227833375	21	2	1.75625444390938
Erlabrunn	1263.05510509863	69	1	1.75625444390938
Erlabrunn	1243.97335283965	14	4	1.75625444390938
Erlabrunn	297.862162754687	69	1	1.75625444390938
Erlabrunn	919.963257145881	14	4	1.75625444390938
Erlabrunn	913.416746852405	14	4	1.75625444390938
Erlabrunn	631.914646888	14	4	1.75625444390938
Erlabrunn	1317.18728570584	14	4	1.75625444390938
Erlabrunn	1903.705078125	14	4	1.75625444390938
Erlabrunn	300.371227659741	69	1	1.75625444390938
Erlabrunn	413.348232664	15	3	1.75625444390938
Erlabrunn	1570.25189042039	15	3	1.75625444390938
Erlabrunn	364.668964993	15	3	1.75625444390938
Erlabrunn	2740.34311960663	69	1	1.75625444390938
Erlabrunn	180.397848112739	15	3	1.75625444390938
Erlabrunn	1026.037561024	21	2	1.75625444390938
Erlabrunn	743.556672352768	14	4	1.75625444390938
Erlabrunn	126.95678393744	15	3	1.75625444390938
Erlabrunn	174.822357541841	15	3	1.75625444390938
Erlabrunn	1683.06211495313	15	3	1.75625444390938
Erlabrunn	149.471739560762	15	3	1.75625444390938
Erlabrunn	1124.71602793416	15	3	1.75625444390938
Erlabrunn	762.466262966318	20	7	1.75625444390938
Erlabrunn	1188.9980715982	21	2	1.75625444390938
Erlabrunn	2215.67643808976	14	4	1.75625444390938
Erlabrunn	768.140503155444	21	2	1.75625444390938
Erlabrunn	1228.66476151563	69	1	1.75625444390938
Erlabrunn	225.601540376648	15	3	1.75625444390938
Erlabrunn	1163.95945271349	14	4	1.75625444390938
Erlabrunn	416.680550240872	15	3	1.75625444390938
Erlabrunn	153.364043596288	15	3	1.75625444390938
Erlabrunn	1523.69115627059	35	6	1.75625444390938
Erlabrunn	1154.00096853581	69	1	1.75625444390938
Erlabrunn	796.130012652949	69	1	1.75625444390938
Erlabrunn	789.320135645449	69	1	1.75625444390938
Erlabrunn	266.374644907456	69	1	1.75625444390938
Estenfeld	2607.82260899725	70	4	0.976573011609652
Estenfeld	240.127588454962	70	4	0.976573011609652
Estenfeld	777.061597062104	76	3	0.976573011609652
Estenfeld	1768.97333248345	76	3	0.976573011609652
Estenfeld	3406.62023246392	76	3	0.976573011609652
Estenfeld	1111.74970286006	70	4	0.976573011609652
Estenfeld	207.519450391892	20	2	0.976573011609652
Estenfeld	366.931150222717	20	2	0.976573011609652
Estenfeld	435.767239656	20	2	0.976573011609652
Estenfeld	42.0262372492656	22	6	0.976573011609652
Estenfeld	1007.85688846647	76	3	0.976573011609652
Estenfeld	2162.84060102174	76	3	0.976573011609652
Estenfeld	258.183143228268	22	6	0.976573011609652
Estenfeld	1936.33549476545	70	4	0.976573011609652
Estenfeld	237.118314462937	20	2	0.976573011609652
Estenfeld	1445.93572933707	70	4	0.976573011609652
Estenfeld	905.259509765625	76	3	0.976573011609652
Estenfeld	4819.22645839449	70	4	0.976573011609652
Estenfeld	2165.62506745799	76	3	0.976573011609652
Estenfeld	2156.75356613067	76	3	0.976573011609652
Estenfeld	2418.42162231449	76	3	0.976573011609652
Estenfeld	1100.89095609239	70	4	0.976573011609652
Estenfeld	662.658231419518	22	6	0.976573011609652
Estenfeld	223.349147978386	20	2	0.976573011609652
Estenfeld	155.634027619	22	6	0.976573011609652
Estenfeld	1124.36163598044	70	4	0.976573011609652
Estenfeld	91.600490731032	22	6	0.976573011609652
Estenfeld	1513.51570429162	76	3	0.976573011609652
Estenfeld	159.444250048	20	2	0.976573011609652
Estenfeld	1744.44902031643	70	4	0.976573011609652
Estenfeld	122.573787049081	22	6	0.976573011609652
Estenfeld	1541.01482604656	76	3	0.976573011609652
Estenfeld	441.446587159	1	7	0.976573011609652
Estenfeld	716.348701166125	76	3	0.976573011609652
Estenfeld	1208.56736163641	1	7	0.976573011609652
Estenfeld	529.483571620792	87	8	0.976573011609652
Estenfeld	4770.01992145635	70	4	0.976573011609652
Estenfeld	1088.32291362974	1	7	0.976573011609652
Estenfeld	1581.0318754083	76	3	0.976573011609652
Estenfeld	187.503952010974	22	6	0.976573011609652
Estenfeld	4678.041153352	70	4	0.976573011609652
Estenfeld	1040.04233819817	76	3	0.976573011609652
Estenfeld	813.701647060296	76	3	0.976573011609652
Estenfeld	236.366402290312	22	6	0.976573011609652
Estenfeld	567.473844928	1	7	0.976573011609652
Estenfeld	1129.74117909123	70	4	0.976573011609652
Estenfeld	513.409463566516	87	8	0.976573011609652
Estenfeld	1746.32327737568	76	3	0.976573011609652
Estenfeld	441.446587159	1	7	0.976573011609652
Estenfeld	866.828007141288	87	8	0.976573011609652
Estenfeld	568.875332968483	76	3	0.976573011609652
Estenfeld	1090.656945472	76	3	0.976573011609652
Estenfeld	1189.75622916908	76	3	0.976573011609652
Estenfeld	98.3658999018397	22	6	0.976573011609652
Estenfeld	1362.11660766882	76	3	0.976573011609652
Estenfeld	560.288302997085	1	7	0.976573011609652
Estenfeld	926.637711054349	76	3	0.976573011609652
Estenfeld	1019.65995385498	76	3	0.976573011609652
Estenfeld	1258.736764992	22	6	0.976573011609652
Estenfeld	3399.33367410534	76	3	0.976573011609652
Estenfeld	408.431345508159	87	8	0.976573011609652
Estenfeld	1112.53389699082	22	6	0.976573011609652
Estenfeld	1074.359247448	70	4	0.976573011609652
Estenfeld	530.164773544	1	7	0.976573011609652
Estenfeld	406.165324212931	87	8	0.976573011609652
Estenfeld	1318.44167769096	1	7	0.976573011609652
Estenfeld	2642.80922938305	70	4	0.976573011609652
Estenfeld	1846.15943110608	20	2	0.976573011609652
Estenfeld	213.715535661688	22	6	0.976573011609652
Estenfeld	319.136621268592	20	2	0.976573011609652
Estenfeld	1700.68651751441	70	4	0.976573011609652
Estenfeld	687.353214893093	87	8	0.976573011609652
Estenfeld	160.721791361074	22	6	0.976573011609652
Estenfeld	338.693825088	87	8	0.976573011609652
Estenfeld	1502.75053240741	76	3	0.976573011609652
Estenfeld	109.74641255119	22	6	0.976573011609652
Estenfeld	2400.77564272698	76	3	0.976573011609652
Estenfeld	322.045323627186	87	8	0.976573011609652
Estenfeld	1794.666978328	76	3	0.976573011609652
Estenfeld	814.32624208716	22	6	0.976573011609652
Estenfeld	1088.77161628294	76	3	0.976573011609652
Estenfeld	2205.72727054874	76	3	0.976573011609652
Estenfeld	345.545196996741	1	7	0.976573011609652
Estenfeld	235.183452107074	20	2	0.976573011609652
Estenfeld	324.197831857446	87	8	0.976573011609652
Estenfeld	1770.89155704641	76	3	0.976573011609652
Estenfeld	3109.237236672	76	3	0.976573011609652
Estenfeld	614.457189538074	1	7	0.976573011609652
Estenfeld	334.318423146752	76	3	0.976573011609652
Euerfeld	1609.27733899286	2	2	0.328949754189479
Euerfeld	120.084997969216	70	1	0.328949754189479
Euerfeld	701.617415810837	11	6	0.328949754189479
Euerfeld	1415.83739488506	68	7	0.328949754189479
Euerfeld	1135.96056346487	22	3	0.328949754189479
Euerfeld	715.854182433309	22	3	0.328949754189479
Euerfeld	978.584036776	68	7	0.328949754189479
Euerfeld	602.569964762875	2	2	0.328949754189479
Euerfeld	2638.65137119413	1	4	0.328949754189479
Euerfeld	1077.40785421753	11	6	0.328949754189479
Euerfeld	625.344977029	22	3	0.328949754189479
Euerfeld	1011.70970025494	11	6	0.328949754189479
Euerfeld	62.3810487856156	70	1	0.328949754189479
Euerfeld	1115.280248503	22	3	0.328949754189479
Euerfeld	1707.111324625	1	4	0.328949754189479
Euerfeld	1188.9980715982	79	8	0.328949754189479
Euerfeld	221.456608877056	70	1	0.328949754189479
Euerfeld	1826.38003582082	2	2	0.328949754189479
Euerfeld	788.120813814815	79	8	0.328949754189479
Euerfeld	820.82840457073	22	3	0.328949754189479
Euerfeld	940.67710847551	11	6	0.328949754189479
Euerfeld	308.545946184	22	3	0.328949754189479
Euerfeld	1703.25542307343	2	2	0.328949754189479
Euerfeld	1088.32291362974	2	2	0.328949754189479
Euerfeld	1004.46210255604	68	7	0.328949754189479
Euerfeld	1310.29609921962	22	3	0.328949754189479
Euerfeld	147.184172701234	70	1	0.328949754189479
Euerfeld	701.23330590625	11	6	0.328949754189479
Euerfeld	1430.06556619101	22	3	0.328949754189479
Euerfeld	206.361318107815	70	1	0.328949754189479
Euerfeld	1140.70791312251	11	6	0.328949754189479
Euerfeld	160.721791361074	70	1	0.328949754189479
Euerfeld	712.889947672	11	6	0.328949754189479
Euerfeld	431.997544218074	70	1	0.328949754189479
Euerfeld	1343.93867324592	22	3	0.328949754189479
Euerfeld	1019.26186663253	22	3	0.328949754189479
Euerfeld	1588.07650126563	2	2	0.328949754189479
Euerfeld	1068.94774074074	22	3	0.328949754189479
Euerfeld	662.658231419518	11	6	0.328949754189479
Euerfeld	2475.70552590382	1	4	0.328949754189479
Euerfeld	166.776152267823	70	1	0.328949754189479
Euerfeld	981.197326227074	68	7	0.328949754189479
Euerfeld	1665.50229666282	1	4	0.328949754189479
Euerfeld	932.012882752	11	6	0.328949754189479
Euerfeld	1404.63239168114	22	3	0.328949754189479
Euerfeld	633.796780104956	22	3	0.328949754189479
Euerfeld	1027.63437569342	11	6	0.328949754189479
Euerfeld	1147.39668222043	11	6	0.328949754189479
Euerfeld	1656.40593697406	2	2	0.328949754189479
Euerfeld	1364.53022733482	11	6	0.328949754189479
Euerfeld	1672.79201456851	22	3	0.328949754189479
Euerfeld	1315.30653320313	22	3	0.328949754189479
Euerfeld	1421.25149194701	79	8	0.328949754189479
Euerfeld	878.814042673	22	3	0.328949754189479
Euerfeld	658.984322737768	11	6	0.328949754189479
Euerfeld	457.011515731778	70	1	0.328949754189479
Euerfeld	431.418766774271	22	3	0.328949754189479
Euerfeld	495.678607326679	11	6	0.328949754189479
Euerfeld	959.848895088832	2	2	0.328949754189479
Euerfeld	977.604755218506	11	6	0.328949754189479
Euerfeld	677.995924316773	79	8	0.328949754189479
Euerfeld	3544.091482729	2	2	0.328949754189479
Euerfeld	968.95857872599	22	3	0.328949754189479
Euerfeld	3508.380301	1	4	0.328949754189479
Euerfeld	952.013997389911	11	6	0.328949754189479
Euerfeld	966.503498978682	22	3	0.328949754189479
Euerfeld	904.499638593088	68	7	0.328949754189479
Euerfeld	1626.51309500324	2	2	0.328949754189479
Euerfeld	1057.7525831098	22	3	0.328949754189479
Euerfeld	735.650638051553	11	6	0.328949754189479
Euerfeld	932.440006673466	11	6	0.328949754189479
Euerfeld	2048.50317342383	22	3	0.328949754189479
Euerfeld	774.827469240645	11	6	0.328949754189479
Euerfeld	390.248165779821	22	3	0.328949754189479
Euerfeld	226.51715419682	70	1	0.328949754189479
Euerfeld	940.814889492711	22	3	0.328949754189479
Euerfeld	830.002945098779	11	6	0.328949754189479
Euerfeld	1928.78889010937	1	4	0.328949754189479
Euerfeld	642.373182149069	22	3	0.328949754189479
Euerfeld	152.93304047263	70	1	0.328949754189479
Euerfeld	829.793141759488	11	6	0.328949754189479
Gambach	2529.38152826092	76	4	1.49470437502967
Gambach	3248.867133504	76	4	1.49470437502967
Gambach	2784.65028011122	76	4	1.49470437502967
Gambach	266.995268719407	75	1	1.49470437502967
Gambach	356.996668535068	35	2	1.49470437502967
Gambach	712.889947672	35	2	1.49470437502967
Gambach	752.266653765097	35	2	1.49470437502967
Gambach	215.059526541248	75	1	1.49470437502967
Gambach	255.300634705984	75	1	1.49470437502967
Gambach	2117.754062232	76	4	1.49470437502967
Gambach	2974.3802234723	76	4	1.49470437502967
Gambach	284.284268689	75	1	1.49470437502967
Gambach	1204.52253893382	1	8	1.49470437502967
Gambach	318.470536	1	8	1.49470437502967
Gambach	953.893959083282	35	2	1.49470437502967
Gambach	868.322701218112	35	2	1.49470437502967
Gambach	431.728787108609	75	1	1.49470437502967
Gambach	194.65061771137	35	2	1.49470437502967
Gambach	144.405544	35	2	1.49470437502967
Gambach	287.273834378658	75	1	1.49470437502967
Gambach	431.997544218074	35	2	1.49470437502967
Gambach	1942.00191762512	76	4	1.49470437502967
Gambach	464.460386851	22	7	1.49470437502967
Gambach	931.244253406123	1	8	1.49470437502967
Gambach	815.159331890368	1	8	1.49470437502967
Gambach	93.6025774160692	75	1	1.49470437502967
Gambach	1198.868432713	35	2	1.49470437502967
Gambach	1596.81390365064	76	4	1.49470437502967
Gambach	545.585384994625	35	2	1.49470437502967
Gambach	1528.42751849708	35	2	1.49470437502967
Gambach	2214.36158795402	76	4	1.49470437502967
Gambach	634.110688451074	22	7	1.49470437502967
Gambach	3564.95636934161	76	4	1.49470437502967
Gambach	890.529389993656	35	2	1.49470437502967
Gambach	784.356251809997	75	1	1.49470437502967
Gambach	1715.69090159842	76	4	1.49470437502967
Gambach	194.209170984484	75	1	1.49470437502967
Gambach	431.728787108609	35	2	1.49470437502967
Gambach	1025.04004167066	22	7	1.49470437502967
Gambach	1046.87120090279	1	8	1.49470437502967
Gambach	818.077812754944	35	2	1.49470437502967
Gambach	3246.52827245202	76	4	1.49470437502967
Gambach	260.814593344	75	1	1.49470437502967
Gambach	902.095038850767	35	2	1.49470437502967
Gambach	2383.54110617297	76	4	1.49470437502967
Gambach	2704.28064744237	76	4	1.49470437502967
Gambach	381.51643908569	35	2	1.49470437502967
Gambach	242.166218881803	75	1	1.49470437502967
Gambach	737.942452076032	75	1	1.49470437502967
Gambach	159.444250048	75	1	1.49470437502967
Gambach	190.014446461663	75	1	1.49470437502967
Gambach	909.908625966234	22	7	1.49470437502967
Gambach	978.584036776	35	2	1.49470437502967
Gambach	673.84059304063	22	7	1.49470437502967
Gambach	2592.57828471507	76	4	1.49470437502967
Gambach	520.563627581268	22	7	1.49470437502967
Gambach	559.094316446815	35	2	1.49470437502967
Gambach	977.278413160032	35	2	1.49470437502967
Gambach	2342.22523624003	76	4	1.49470437502967
Gambach	518.565103768797	35	2	1.49470437502967
Gambach	596.482898029878	22	7	1.49470437502967
Gambach	379.014439056481	75	1	1.49470437502967
Gambach	191.129659456	75	1	1.49470437502967
Gambach	223.349147978386	75	1	1.49470437502967
Gambach	882.573008272876	22	7	1.49470437502967
Gambach	2189.23918134402	76	4	1.49470437502967
Gambach	1311.65238668931	35	2	1.49470437502967
Gambach	411.501616421815	75	1	1.49470437502967
Gambach	212.293621029983	1	8	1.49470437502967
Gambach	2798.85850513912	76	4	1.49470437502967
Gambach	3695.64477589781	76	4	1.49470437502967
Gambach	2442.08916111916	76	4	1.49470437502967
Gambach	1180.28167695558	35	2	1.49470437502967
Gambach	532.795587240738	35	2	1.49470437502967
Gambach	3354.507173241	76	4	1.49470437502967
Gambach	734.741979394425	35	2	1.49470437502967
Gambach	2072.97461168981	76	4	1.49470437502967
Gambach	960.566855904685	35	2	1.49470437502967
Gambach	457.011515731778	35	2	1.49470437502967
Gambach	208.190641510197	1	8	1.49470437502967
Gambach	456.496043962158	22	7	1.49470437502967
Gambach	2276.42327133526	76	4	1.49470437502967
Gambach	218.741359717201	75	1	1.49470437502967
Gambach	276.687409129128	1	8	1.49470437502967
Gambach	2587.06509780603	76	4	1.49470437502967
Gambach	1681.46309297374	1	8	1.49470437502967
Gambach	331.246898968233	35	2	1.49470437502967
Gambach	2472.07875883941	76	4	1.49470437502967
Gambach	1762.38709805559	35	2	1.49470437502967
Gambach	280.053761436863	75	1	1.49470437502967
Gambach	404.75928196574	35	2	1.49470437502967
Gambach	470.287610304	1	8	1.49470437502967
Gambach	728.373081655235	35	2	1.49470437502967
Gambach	691.425304658865	35	2	1.49470437502967
Gambach	571.261070807032	35	2	1.49470437502967
Gerbrunn	225.619196572911	75	3	1.56233960578736
Gerbrunn	2105.66762442978	14	2	1.56233960578736
Gerbrunn	473.798049956472	75	3	1.56233960578736
Gerbrunn	2290.26612850776	35	4	1.56233960578736
Gerbrunn	585.599344444268	76	6	1.56233960578736
Gerbrunn	353.318578879616	75	3	1.56233960578736
Gerbrunn	146.255849174625	75	3	1.56233960578736
Gerbrunn	472.886921233295	2	8	1.56233960578736
Gerbrunn	629.283455145472	75	3	1.56233960578736
Gerbrunn	215.671498892493	15	1	1.56233960578736
Gerbrunn	284.284268689	15	1	1.56233960578736
Gerbrunn	695.960365506997	70	7	1.56233960578736
Gerbrunn	394.841638438715	70	7	1.56233960578736
Gerbrunn	1088.32291362974	75	3	1.56233960578736
Gerbrunn	237.922516842753	75	3	1.56233960578736
Gerbrunn	1807.76650429007	14	2	1.56233960578736
Gerbrunn	1532.34416444649	14	2	1.56233960578736
Gerbrunn	201.168656972003	35	4	1.56233960578736
Gerbrunn	2199.47717816703	14	2	1.56233960578736
Gerbrunn	507.155607621036	70	7	1.56233960578736
Gerbrunn	272.710743975137	35	4	1.56233960578736
Gerbrunn	353.53549545874	2	8	1.56233960578736
Gerbrunn	1760.43725440713	14	2	1.56233960578736
Gerbrunn	220.111087384088	35	4	1.56233960578736
Gerbrunn	138.905437505125	35	4	1.56233960578736
Gerbrunn	749.792264232079	70	7	1.56233960578736
Gerbrunn	516.8534357451	14	2	1.56233960578736
Gerbrunn	268.549310673815	35	4	1.56233960578736
Gerbrunn	356.795651359375	75	3	1.56233960578736
Gerbrunn	1767.26497428634	14	2	1.56233960578736
Gerbrunn	1637.36092089227	14	2	1.56233960578736
Gerbrunn	1755.565917	14	2	1.56233960578736
Gerbrunn	359.412418624	75	3	1.56233960578736
Gerbrunn	1279.14326936668	14	2	1.56233960578736
Gerbrunn	120.161905203187	35	4	1.56233960578736
Gerbrunn	2414.266134088	14	2	1.56233960578736
Gerbrunn	484.392683002368	75	3	1.56233960578736
Gerbrunn	289.313799472315	75	3	1.56233960578736
Gerbrunn	626.656694433216	70	7	1.56233960578736
Gerbrunn	1905.7077176153	76	6	1.56233960578736
Gerbrunn	221.023775748027	75	3	1.56233960578736
Gerbrunn	1534.81969730118	76	6	1.56233960578736
Gerbrunn	2184.74923447327	35	4	1.56233960578736
Gerbrunn	304.175239484456	35	4	1.56233960578736
Gerbrunn	780.940163207815	2	8	1.56233960578736
Gerbrunn	341.541884192397	15	1	1.56233960578736
Gerbrunn	2180.262213696	35	4	1.56233960578736
Gerbrunn	954.217223823803	75	3	1.56233960578736
Gerbrunn	95.1197544433507	14	2	1.56233960578736
Gerbrunn	376.036042429691	35	4	1.56233960578736
Gerbrunn	189.766955439815	35	4	1.56233960578736
Gerbrunn	826.858107096	15	1	1.56233960578736
Gerbrunn	989.053510407408	15	1	1.56233960578736
Gerbrunn	289.073507128	2	8	1.56233960578736
Gerbrunn	183.008623	15	1	1.56233960578736
Gerbrunn	1542.25492996691	75	3	1.56233960578736
Gerbrunn	316.807751363815	75	3	1.56233960578736
Gerbrunn	683.762675665172	70	7	1.56233960578736
Gerbrunn	532.210506365741	14	2	1.56233960578736
Gerbrunn	2719.36052400142	14	2	1.56233960578736
Gerbrunn	1767.97487201645	14	2	1.56233960578736
Gerbrunn	63.108437838912	14	2	1.56233960578736
Gerbrunn	378.612950250877	15	1	1.56233960578736
Gerbrunn	111.51528293727	15	1	1.56233960578736
Gerbrunn	304.365939106808	75	3	1.56233960578736
Gerbrunn	1980.97560776681	76	6	1.56233960578736
Gerbrunn	1195.48081771247	14	2	1.56233960578736
Gerbrunn	125.090802895535	14	2	1.56233960578736
Gerbrunn	195.652632880167	75	3	1.56233960578736
Gerbrunn	426.991900793591	70	7	1.56233960578736
Gerbrunn	282.853671781171	75	3	1.56233960578736
Gerbrunn	1784.863860489	14	2	1.56233960578736
Greussenheim	530.164773544	75	2	1.08945706221251
Greussenheim	172.912645438559	35	3	1.08945706221251
Greussenheim	132.764337846784	35	3	1.08945706221251
Greussenheim	191.949045297576	35	3	1.08945706221251
Greussenheim	3190.512708859	35	3	1.08945706221251
Greussenheim	163.288060125	75	2	1.08945706221251
Greussenheim	704.272480054735	75	2	1.08945706221251
Greussenheim	277.396162230933	20	4	1.08945706221251
Greussenheim	774.380951799109	75	2	1.08945706221251
Greussenheim	557.60328296082	35	3	1.08945706221251
Greussenheim	494.741194602405	2	7	1.08945706221251
Greussenheim	266.995268719407	20	4	1.08945706221251
Greussenheim	1365.00678666821	75	2	1.08945706221251
Greussenheim	432.232762151107	75	2	1.08945706221251
Greussenheim	346.557383971473	35	3	1.08945706221251
Greussenheim	579.229213431187	35	3	1.08945706221251
Greussenheim	787.435813501201	2	7	1.08945706221251
Greussenheim	891.368542622815	2	7	1.08945706221251
Greussenheim	965.958256612938	20	4	1.08945706221251
Greussenheim	566.573626929595	20	4	1.08945706221251
Greussenheim	268.407887634254	20	4	1.08945706221251
Greussenheim	161.361960741625	22	8	1.08945706221251
Greussenheim	132.585205865484	75	2	1.08945706221251
Greussenheim	837.148778882248	70	6	1.08945706221251
Greussenheim	2407.78786047945	70	6	1.08945706221251
Greussenheim	314.734152348766	75	2	1.08945706221251
Greussenheim	226.676006114368	75	2	1.08945706221251
Greussenheim	582.966987774628	2	7	1.08945706221251
Greussenheim	865.334331890176	35	3	1.08945706221251
Greussenheim	643.478104801547	2	7	1.08945706221251
Greussenheim	987.55520944063	75	2	1.08945706221251
Greussenheim	1181.966816751	70	6	1.08945706221251
Greussenheim	2102.21845955663	20	4	1.08945706221251
Greussenheim	1163.95945271349	75	2	1.08945706221251
Greussenheim	343.22167169908	35	3	1.08945706221251
Greussenheim	418.908095403	2	7	1.08945706221251
Greussenheim	504.863151950366	35	3	1.08945706221251
Greussenheim	315.622173186799	22	8	1.08945706221251
Greussenheim	374.453775057914	20	4	1.08945706221251
Greussenheim	686.59668372319	35	3	1.08945706221251
Greussenheim	1079.00607359083	75	2	1.08945706221251
Greussenheim	339.481562279986	35	3	1.08945706221251
Greussenheim	440.73504278449	20	4	1.08945706221251
Greussenheim	2683.89215216618	2	7	1.08945706221251
Greussenheim	476.144211613	2	7	1.08945706221251
Greussenheim	871.315143744	2	7	1.08945706221251
Greussenheim	292.686186444109	20	4	1.08945706221251
Greussenheim	293.203733548595	75	2	1.08945706221251
Greussenheim	676.416332342815	20	4	1.08945706221251
Greussenheim	537.081896987166	2	7	1.08945706221251
Greussenheim	655.125942296875	2	7	1.08945706221251
Greussenheim	205.238643510568	20	4	1.08945706221251
Greussenheim	690.003710366815	2	7	1.08945706221251
Greussenheim	3410.13810426011	75	2	1.08945706221251
Greussenheim	662.490470623272	35	3	1.08945706221251
Greussenheim	506.791620028388	20	4	1.08945706221251
Greussenheim	388.250843868424	35	3	1.08945706221251
Greussenheim	245.612204678815	35	3	1.08945706221251
Greussenheim	631.914646888	20	4	1.08945706221251
Greussenheim	1421.50949534711	2	7	1.08945706221251
Greussenheim	390.054696076172	35	3	1.08945706221251
Greussenheim	261.327478326789	2	7	1.08945706221251
Greussenheim	355.925102215408	20	4	1.08945706221251
Greussenheim	190.837342121506	35	3	1.08945706221251
Greussenheim	470.287610304	2	7	1.08945706221251
Greussenheim	241.235955782933	20	4	1.08945706221251
Greussenheim	529.842054744939	35	3	1.08945706221251
Greussenheim	213.288579588729	20	4	1.08945706221251
Greussenheim	580.932735784557	35	3	1.08945706221251
Greussenheim	2830.07728900115	20	4	1.08945706221251
Greussenheim	1150.52322277702	75	2	1.08945706221251
Greussenheim	400.948459504047	75	2	1.08945706221251
Greussenheim	430.117664677	35	3	1.08945706221251
Greussenheim	1319.696515039	2	7	1.08945706221251
Greussenheim	3886.68773999987	70	6	1.08945706221251
Greussenheim	468.341935031815	35	3	1.08945706221251
Greussenheim	276.515697889275	20	4	1.08945706221251
Greussenheim	816.409601611569	2	7	1.08945706221251
Greussenheim	1063.93222723176	70	6	1.08945706221251
Greussenheim	518.672362250716	70	6	1.08945706221251
Greussenheim	346.922061716992	20	4	1.08945706221251
Greussenheim	371.472376424303	70	6	1.08945706221251
Greussenheim	378.612950250877	35	3	1.08945706221251
Greussenheim	354.838116495666	35	3	1.08945706221251
Greussenheim	166.516844964699	75	2	1.08945706221251
Greussenheim	365.723951688256	35	3	1.08945706221251
Greussenheim	204.958339676741	20	4	1.08945706221251
Greussenheim	684.416259215352	20	4	1.08945706221251
Greussenheim	1695.87348036287	35	3	1.08945706221251
Greussenheim	809.819562483815	2	7	1.08945706221251
Greussenheim	869.652173060357	75	2	1.08945706221251
Greussenheim	264.928730458162	75	2	1.08945706221251
Greussenheim	1137.73993143398	75	2	1.08945706221251
Greussenheim	577.693412644447	35	3	1.08945706221251
Greussenheim	256.633113244796	35	3	1.08945706221251
Greussenheim	3034.22445697788	20	4	1.08945706221251
Greussenheim	457.506590092744	2	7	1.08945706221251
Greussenheim	725.836845947551	70	6	1.08945706221251
Greussenheim	3750.77345815933	20	4	1.08945706221251
Greussenheim	2540.52256196659	2	7	1.08945706221251
Greussenheim	489.923492391408	35	3	1.08945706221251
Greussenheim	674.162344225074	2	7	1.08945706221251
Greussenheim	904.499638593088	75	2	1.08945706221251
Greussenheim	329.399755524534	35	3	1.08945706221251
Greussenheim	638.511984375	75	2	1.08945706221251
Greussenheim	273.859550641344	35	3	1.08945706221251
Greussenheim	510.554239055431	35	3	1.08945706221251
Greussenheim	457.011515731778	20	4	1.08945706221251
Greussenheim	450.021288006625	2	7	1.08945706221251
Greussenheim	591.844946711532	2	7	1.08945706221251
Greussenheim	386.771629661854	75	2	1.08945706221251
Greussenheim	1007.47946983781	75	2	1.08945706221251
Greussenheim	543.863151457964	75	2	1.08945706221251
Greussenheim	602.569964762875	75	2	1.08945706221251
Greussenheim	1252.26969826027	70	6	1.08945706221251
Karsbach	1275.17601160594	14	3	1.24790899275195
Karsbach	671.911384	75	4	1.24790899275195
Karsbach	501.194461520223	14	3	1.24790899275195
Karsbach	80.9466167589398	75	4	1.24790899275195
Karsbach	961.165317109167	14	3	1.24790899275195
Karsbach	383.980208848236	70	8	1.24790899275195
Karsbach	970.760518357	75	4	1.24790899275195
Karsbach	1768.24110908219	14	3	1.24790899275195
Karsbach	938.170877776384	20	6	1.24790899275195
Karsbach	1928.07068088704	75	4	1.24790899275195
Karsbach	314.982697692109	15	2	1.24790899275195
Karsbach	1274.95918562644	14	3	1.24790899275195
Karsbach	1304.35549096289	75	4	1.24790899275195
Karsbach	2911.18055053711	75	4	1.24790899275195
Karsbach	1713.14227139966	75	4	1.24790899275195
Karsbach	479.083508407875	70	8	1.24790899275195
Karsbach	1378.74747371381	75	4	1.24790899275195
Karsbach	461.557812376125	70	8	1.24790899275195
Karsbach	776.882772372987	14	3	1.24790899275195
Karsbach	406.899692460449	70	8	1.24790899275195
Karsbach	240.822952606272	20	6	1.24790899275195
Karsbach	2470.00702681565	75	4	1.24790899275195
Karsbach	1111.61902448951	14	3	1.24790899275195
Karsbach	2508.93707703074	14	3	1.24790899275195
Karsbach	853.209539197385	75	4	1.24790899275195
Karsbach	2468.453565243	15	2	1.24790899275195
Karsbach	731.646836682811	14	3	1.24790899275195
Karsbach	280.475684442376	15	2	1.24790899275195
Karsbach	2457.587449624	75	4	1.24790899275195
Karsbach	1591.43501567055	75	4	1.24790899275195
Karsbach	1606.24251669037	15	2	1.24790899275195
Karsbach	1431.69999465569	15	2	1.24790899275195
Karsbach	58.930802678272	15	2	1.24790899275195
Karsbach	1317.50084193886	75	4	1.24790899275195
Karsbach	1031.36402495081	75	4	1.24790899275195
Karsbach	88.3158903404335	75	4	1.24790899275195
Karsbach	1020.72181514874	14	3	1.24790899275195
Karsbach	1802.85034638728	75	4	1.24790899275195
Karsbach	888.600522716899	14	3	1.24790899275195
Karsbach	1414.25971365616	14	3	1.24790899275195
Karsbach	723.286333984375	14	3	1.24790899275195
Karsbach	668.540626290375	14	3	1.24790899275195
Karsbach	1167.01992579148	14	3	1.24790899275195
Karsbach	812245	20	6	1.24790899275195
Karsbach	1158.45833068286	14	3	1.24790899275195
Karsbach	1745.837291773	14	3	1.24790899275195
Karsbach	276.372637298074	20	6	1.24790899275195
Karsbach	1142.60897390378	14	3	1.24790899275195
Karsbach	3158.93848275981	75	4	1.24790899275195
Karsbach	2973.01743823669	70	8	1.24790899275195
Karsbach	2936.826028557	75	4	1.24790899275195
Karsbach	1271.70845779687	14	3	1.24790899275195
Karsbach	654.458084650488	70	8	1.24790899275195
Karsbach	876.66890893935	75	4	1.24790899275195
Karsbach	2171.29697113336	14	3	1.24790899275195
Karsbach	742.151520635896	14	3	1.24790899275195
Karsbach	1121.8820918933	14	3	1.24790899275195
Karsbach	614.240221659589	14	3	1.24790899275195
Karsbach	1908.71300583588	75	4	1.24790899275195
Karsbach	932.867207450788	14	3	1.24790899275195
Karsbach	91.9169699128509	15	2	1.24790899275195
Karsbach	55.7472565648506	20	6	1.24790899275195
Karsbach	528.938865432424	15	2	1.24790899275195
Karsbach	2060.97176598962	14	3	1.24790899275195
Karsbach	766.894833868261	14	3	1.24790899275195
Karsbach	2888.43371274423	15	2	1.24790899275195
Karsbach	6406.95498281481	75	4	1.24790899275195
Karsbach	527.867138625971	70	8	1.24790899275195
Karsbach	2906.43779253241	75	4	1.24790899275195
Karsbach	759.792227716371	14	3	1.24790899275195
Karsbach	1925.99635803378	15	2	1.24790899275195
Marktbreit	102.087547877187	68	3	1.51610712503724
Marktbreit	4242.43688694282	11	2	1.51610712503724
Marktbreit	473.798049956472	14	8	1.51610712503724
Marktbreit	657.354115672366	11	2	1.51610712503724
Marktbreit	710.127782574592	15	7	1.51610712503724
Marktbreit	582.259095776408	14	8	1.51610712503724
Marktbreit	434.634940753384	15	7	1.51610712503724
Marktbreit	189.766955439815	68	3	1.51610712503724
Marktbreit	721.202229285376	14	8	1.51610712503724
Marktbreit	330.770125452258	68	3	1.51610712503724
Marktbreit	317.84658512485	68	3	1.51610712503724
Marktbreit	140.045001188598	11	2	1.51610712503724
Marktbreit	829.793141759488	15	7	1.51610712503724
Marktbreit	160.210327156456	11	2	1.51610712503724
Marktbreit	86.9297415884555	11	2	1.51610712503724
Marktbreit	122.864323288	68	3	1.51610712503724
Marktbreit	202.628152670986	68	3	1.51610712503724
Marktbreit	451.744229461504	15	7	1.51610712503724
Marktbreit	201.884635493832	68	3	1.51610712503724
Marktbreit	478.102929092741	11	2	1.51610712503724
Marktbreit	216.99972643219	21	6	1.51610712503724
Marktbreit	135.538875258772	68	3	1.51610712503724
Marktbreit	183.008623	68	3	1.51610712503724
Marktbreit	1038.03714742787	21	6	1.51610712503724
Marktbreit	70.317071514112	68	3	1.51610712503724
Marktbreit	464.460386851	11	2	1.51610712503724
Marktbreit	369.198955759105	15	7	1.51610712503724
Marktbreit	574.696383310181	14	8	1.51610712503724
Marktbreit	658.469344824	15	7	1.51610712503724
Marktbreit	268.771606060595	68	3	1.51610712503724
Marktbreit	1059.50303086069	68	3	1.51610712503724
Marktbreit	190.545193491717	21	6	1.51610712503724
Marktbreit	158.488543029297	68	3	1.51610712503724
Marktbreit	178.997861353	68	3	1.51610712503724
Marktbreit	259.497561030227	68	3	1.51610712503724
Marktbreit	176.508020361311	15	7	1.51610712503724
Marktbreit	207.767943232	15	7	1.51610712503724
Marktbreit	285.478610860141	21	6	1.51610712503724
Marktbreit	220.900169004122	68	3	1.51610712503724
Marktbreit	206.469390603099	11	2	1.51610712503724
Marktbreit	187.990504775454	11	2	1.51610712503724
Marktbreit	311.015357495125	68	3	1.51610712503724
Marktbreit	78.0214911586959	11	2	1.51610712503724
Marktbreit	1387.68753078281	21	6	1.51610712503724
Marktbreit	515.356622482079	11	2	1.51610712503724
Marktbreit	340.230591056559	21	6	1.51610712503724
Marktbreit	5930.33715845541	11	2	1.51610712503724
Marktbreit	234.6560927302	15	7	1.51610712503724
Marktbreit	144.405544	68	3	1.51610712503724
Marktbreit	181.400331500032	21	6	1.51610712503724
Marktbreit	376.608076416016	15	7	1.51610712503724
Marktbreit	179.197610086627	15	7	1.51610712503724
Marktbreit	227.311843622533	15	7	1.51610712503724
Marktbreit	1437.53922349694	21	6	1.51610712503724
Marktbreit	311.510179569672	15	7	1.51610712503724
Marktbreit	550.468771472283	14	8	1.51610712503724
Marktbreit	108.131255497928	11	2	1.51610712503724
Marktbreit	121.792756435478	11	2	1.51610712503724
Marktbreit	344.68577117494	68	3	1.51610712503724
Marktbreit	261.58406897969	15	7	1.51610712503724
Marktbreit	232.236153689815	68	3	1.51610712503724
Obersfeld	277.341617375967	21	4	1.05213059730407
Obersfeld	192.838205038237	79	2	1.05213059730407
Obersfeld	1138.7289298217	75	7	1.05213059730407
Obersfeld	221.827868076895	69	3	1.05213059730407
Obersfeld	75.923799360375	68	1	1.05213059730407
Obersfeld	2328.324290152	69	3	1.05213059730407
Obersfeld	3209.15939085983	69	3	1.05213059730407
Obersfeld	74.860191772385	68	1	1.05213059730407
Obersfeld	1110.33868878285	14	6	1.05213059730407
Obersfeld	108.231705796105	68	1	1.05213059730407
Obersfeld	142.062850650135	68	1	1.05213059730407
Obersfeld	1448.43543608649	75	7	1.05213059730407
Obersfeld	359.849292744017	21	4	1.05213059730407
Obersfeld	239.482593186669	21	4	1.05213059730407
Obersfeld	711.902966235677	14	6	1.05213059730407
Obersfeld	1276.043453944	35	8	1.05213059730407
Obersfeld	354.186565671	68	1	1.05213059730407
Obersfeld	1156.786051008	75	7	1.05213059730407
Obersfeld	384.204504566815	35	8	1.05213059730407
Obersfeld	2006.95897946815	21	4	1.05213059730407
Obersfeld	2931.12201060963	69	3	1.05213059730407
Obersfeld	4820.46571979687	69	3	1.05213059730407
Obersfeld	165.222539975875	79	2	1.05213059730407
Obersfeld	744.650303456619	21	4	1.05213059730407
Obersfeld	2296.342420939	69	3	1.05213059730407
Obersfeld	312.252999755859	79	2	1.05213059730407
Obersfeld	344.342241005287	21	4	1.05213059730407
Obersfeld	463.492043741282	35	8	1.05213059730407
Obersfeld	168.966217883062	21	4	1.05213059730407
Obersfeld	173.044099609375	79	2	1.05213059730407
Obersfeld	2356.15145245967	69	3	1.05213059730407
Obersfeld	1636.90841818181	69	3	1.05213059730407
Obersfeld	248.246841844641	21	4	1.05213059730407
Obersfeld	654.012998682074	75	7	1.05213059730407
Obersfeld	286.076524126545	69	3	1.05213059730407
Obersfeld	1622.55584860036	79	2	1.05213059730407
Obersfeld	1091.82468361326	75	7	1.05213059730407
Obersfeld	412.921794156126	21	4	1.05213059730407
Obersfeld	1179.66912571956	75	7	1.05213059730407
Obersfeld	1160.96847878162	75	7	1.05213059730407
Obersfeld	2895.06339612207	69	3	1.05213059730407
Obersfeld	462.524518814815	21	4	1.05213059730407
Obersfeld	1121.17403646304	75	7	1.05213059730407
Obersfeld	2080.27310963184	69	3	1.05213059730407
Obersfeld	1153.34602769238	21	4	1.05213059730407
Obersfeld	1420.64955088441	75	7	1.05213059730407
Obersfeld	776.167637875	14	6	1.05213059730407
Obersfeld	418.908095403	14	6	1.05213059730407
Obersfeld	235.645268027198	79	2	1.05213059730407
Obersfeld	1582.03756507947	21	4	1.05213059730407
Obersfeld	277.947908939815	21	4	1.05213059730407
Obersfeld	1526.47055184982	21	4	1.05213059730407
Obersfeld	145.638140991741	68	1	1.05213059730407
Obersfeld	1072.03873821537	75	7	1.05213059730407
Obersfeld	341.256648651625	68	1	1.05213059730407
Obersfeld	1559.96534649287	69	3	1.05213059730407
Obersfeld	2069.54291168474	79	2	1.05213059730407
Obersfeld	526.665228579289	75	7	1.05213059730407
Obersfeld	819.538607737	21	4	1.05213059730407
Obersfeld	160.881746307373	69	3	1.05213059730407
Obersfeld	823.476663512062	21	4	1.05213059730407
Obersfeld	534.890506390227	21	4	1.05213059730407
Obersfeld	137.089032424	69	3	1.05213059730407
Obersfeld	1092.01935342769	75	7	1.05213059730407
Obersfeld	726.765196864	35	8	1.05213059730407
Obersfeld	671.911384	75	7	1.05213059730407
Obersfeld	1147.51242201875	21	4	1.05213059730407
Obersfeld	492.188268210309	14	6	1.05213059730407
Obersfeld	1331.42977174107	75	7	1.05213059730407
Obersfeld	89.7089393279999	68	1	1.05213059730407
Obersfeld	610.432836407799	75	7	1.05213059730407
Obersfeld	532.466447222717	79	2	1.05213059730407
Obersfeld	224931	69	3	1.05213059730407
Obersfeld	250.351627078717	21	4	1.05213059730407
Obersfeld	173.965316455215	79	2	1.05213059730407
Obersfeld	2130.20904820378	79	2	1.05213059730407
Obersfeld	2710.979949937	79	2	1.05213059730407
Obersfeld	1791.39721816582	69	3	1.05213059730407
Obersfeld	1840.65786371082	69	3	1.05213059730407
Obersfeld	157.26286309635	69	3	1.05213059730407
Obersfeld	1398.1445250642	75	7	1.05213059730407
Obersfeld	404.341388333886	21	4	1.05213059730407
Obersfeld	642.925547787815	35	8	1.05213059730407
Obersfeld	1294.89229825369	21	4	1.05213059730407
Obersfeld	1335.5455443543	21	4	1.05213059730407
Obersfeld	1537.70963868594	79	2	1.05213059730407
Obersfeld	160.295529744779	68	1	1.05213059730407
Obersfeld	984.187274349921	75	7	1.05213059730407
Obersfeld	181.400331500032	21	4	1.05213059730407
Obersfeld	1063.93222723176	75	7	1.05213059730407
Obersfeld	544.699389605184	21	4	1.05213059730407
Obersfeld	2082.85103889995	79	2	1.05213059730407
Obersfeld	827.774861744494	75	7	1.05213059730407
Obersfeld	2512.059201319	79	2	1.05213059730407
Obersfeld	168.725696240128	21	4	1.05213059730407
Obersfeld	2629.41831888582	79	2	1.05213059730407
Obersfeld	1587.13657134189	21	4	1.05213059730407
Obersfeld	248.246841844641	21	4	1.05213059730407
Obersfeld	2163.83492221151	69	3	1.05213059730407
Obersfeld	356.996668535068	79	2	1.05213059730407
Obersfeld	256.98055832944	68	1	1.05213059730407
Obersfeld	339.913252567873	21	4	1.05213059730407
Pleichfeld	538.469675295564	87	2	0.502042055646735
Pleichfeld	804.977349663	11	3	0.502042055646735
Pleichfeld	881.068661597209	11	3	0.502042055646735
Pleichfeld	1615.27514931634	21	7	0.502042055646735
Pleichfeld	3041.74966232292	87	2	0.502042055646735
Pleichfeld	2345.13082528755	68	4	0.502042055646735
Pleichfeld	769.743264116977	11	3	0.502042055646735
Pleichfeld	1063.41190804836	11	3	0.502042055646735
Pleichfeld	1102.94216992188	69	6	0.502042055646735
Pleichfeld	962.961576000001	15	8	0.502042055646735
Pleichfeld	1894.95187837834	21	7	0.502042055646735
Pleichfeld	674.692422055105	11	3	0.502042055646735
Pleichfeld	1895.03517800395	21	7	0.502042055646735
Pleichfeld	809.334821293632	11	3	0.502042055646735
Pleichfeld	5569.855674664	15	8	0.502042055646735
Pleichfeld	1383.00198198375	21	7	0.502042055646735
Pleichfeld	955.187275483	11	3	0.502042055646735
Pleichfeld	6180.42529925098	15	8	0.502042055646735
Pleichfeld	1314.81909442707	21	7	0.502042055646735
Pleichfeld	955.784422244471	11	3	0.502042055646735
Pleichfeld	1410.63099999578	21	7	0.502042055646735
Pleichfeld	1165.156664125	68	4	0.502042055646735
Pleichfeld	1160.96847878162	11	3	0.502042055646735
Pleichfeld	6121.286715019	15	8	0.502042055646735
Pleichfeld	2395.3858239727	21	7	0.502042055646735
Pleichfeld	2650.85299129619	87	2	0.502042055646735
Pleichfeld	1870.23746552811	87	2	0.502042055646735
Pleichfeld	2215.67643808976	21	7	0.502042055646735
Pleichfeld	2224.59467484937	87	2	0.502042055646735
Pleichfeld	766.996490888023	87	2	0.502042055646735
Pleichfeld	1306.54296245987	11	3	0.502042055646735
Pleichfeld	2174.28407997668	68	4	0.502042055646735
Pleichfeld	1100.89095609239	11	3	0.502042055646735
Pleichfeld	1298.34701423851	87	2	0.502042055646735
Pleichfeld	1664.34360295477	11	3	0.502042055646735
Pleichfeld	1180.56247004962	21	7	0.502042055646735
Pleichfeld	625.730661133087	11	3	0.502042055646735
Pleichfeld	1836.88859762398	87	2	0.502042055646735
Pleichfeld	1930.94405555921	87	2	0.502042055646735
Pleichfeld	2800.736520873	87	2	0.502042055646735
Pleichfeld	192.496036963741	11	3	0.502042055646735
Pleichfeld	1845.37315033075	87	2	0.502042055646735
Pleichfeld	1064.34038954931	11	3	0.502042055646735
Pleichfeld	1225.24546126416	11	3	0.502042055646735
Pleichfeld	422.631324543815	21	7	0.502042055646735
Pleichfeld	565.164448098107	87	2	0.502042055646735
Pleichfeld	790.520184301	11	3	0.502042055646735
Pleichfeld	5799.13033672705	15	8	0.502042055646735
Pleichfeld	1904.53942506362	21	7	0.502042055646735
Pleichfeld	4089.84659768902	15	8	0.502042055646735
Pleichfeld	1119.40464835538	11	3	0.502042055646735
Pleichfeld	1409.32280956987	11	3	0.502042055646735
Pleichfeld	2013.03440660196	87	2	0.502042055646735
Pleichfeld	2434.35098157833	68	4	0.502042055646735
Pleichfeld	913.416746852405	11	3	0.502042055646735
Pleichfeld	776.167637875	11	3	0.502042055646735
Pleichfeld	493.393150283206	87	2	0.502042055646735
Pleichfeld	1872.64458400494	87	2	0.502042055646735
Pleichfeld	2071.25853043988	68	4	0.502042055646735
Pleichfeld	2131.59438426874	69	6	0.502042055646735
Pleichfeld	784.048560341197	11	3	0.502042055646735
Pleichfeld	1504.28671021638	87	2	0.502042055646735
Pleichfeld	1172.98998644265	21	7	0.502042055646735
Pleichfeld	756.604676273953	11	3	0.502042055646735
Pleichfeld	1109.92727270582	11	3	0.502042055646735
Pleichfeld	1749.48332809448	69	6	0.502042055646735
Pleichfeld	308.027068565097	15	8	0.502042055646735
Pleichfeld	1952.14657442722	68	4	0.502042055646735
Pleichfeld	1207.353375	68	4	0.502042055646735
Pleichfeld	507.155607621036	11	3	0.502042055646735
Pleichfeld	375.273874867	69	6	0.502042055646735
Pleichfeld	3627.694504	87	2	0.502042055646735
Pleichfeld	4257.68191129405	15	8	0.502042055646735
Pleichfeld	372.943609099329	11	3	0.502042055646735
Pleichfeld	1712.73997708428	87	2	0.502042055646735
Pleichfeld	1792.21446579492	11	3	0.502042055646735
Pleichfeld	1236.37134554025	21	7	0.502042055646735
Pleichfeld	834.203432299	69	6	0.502042055646735
Pleichfeld	1593.72025182217	11	3	0.502042055646735
Pleichfeld	882.231022304409	15	8	0.502042055646735
Pleichfeld	657.035618633474	11	3	0.502042055646735
Pleichfeld	1910.14465554319	87	2	0.502042055646735
Retzstadt	1790.98864247553	79	3	1.34662671311907
Retzstadt	387.246313336921	68	2	1.34662671311907
Retzstadt	797.735722504	79	3	1.34662671311907
Retzstadt	168.000603864975	15	6	1.34662671311907
Retzstadt	200.215523076856	68	2	1.34662671311907
Retzstadt	4217.39901208905	69	4	1.34662671311907
Retzstadt	248.624113050074	14	7	1.34662671311907
Retzstadt	3225.495969832	15	6	1.34662671311907
Retzstadt	2649.74309722838	69	4	1.34662671311907
Retzstadt	216.284138104	15	6	1.34662671311907
Retzstadt	2060.40076858618	75	8	1.34662671311907
Retzstadt	2995.29608158968	69	4	1.34662671311907
Retzstadt	220.591268563	68	2	1.34662671311907
Retzstadt	1398.51852426147	75	8	1.34662671311907
Retzstadt	555.96500756819	14	7	1.34662671311907
Retzstadt	425.619485113896	14	7	1.34662671311907
Retzstadt	221.131953475603	68	2	1.34662671311907
Retzstadt	1154.27936139776	15	6	1.34662671311907
Retzstadt	1074.359247448	79	3	1.34662671311907
Retzstadt	350.143275621224	14	7	1.34662671311907
Retzstadt	199.063068669712	15	6	1.34662671311907
Retzstadt	255.911017048879	15	6	1.34662671311907
Retzstadt	3087.39241157516	69	4	1.34662671311907
Retzstadt	9509.84206010695	69	4	1.34662671311907
Retzstadt	322.566618235307	68	2	1.34662671311907
Retzstadt	253.472911011328	68	2	1.34662671311907
Retzstadt	3209.93688603881	75	8	1.34662671311907
Retzstadt	160.295529744779	15	6	1.34662671311907
Retzstadt	237.650528741718	68	2	1.34662671311907
Retzstadt	994.304538688	79	3	1.34662671311907
Retzstadt	1509.66780725427	79	3	1.34662671311907
Retzstadt	1901.7031480407	79	3	1.34662671311907
Retzstadt	1207.353375	79	3	1.34662671311907
Retzstadt	3406.76093244606	69	4	1.34662671311907
Retzstadt	2491.43963938134	69	4	1.34662671311907
Retzstadt	1077.06895551107	79	3	1.34662671311907
Retzstadt	920.161923276352	79	3	1.34662671311907
Retzstadt	1475.80717587117	15	6	1.34662671311907
Retzstadt	2083.62461974487	69	4	1.34662671311907
Retzstadt	1310.922012936	79	3	1.34662671311907
Retzstadt	1570.25189042039	69	4	1.34662671311907
Retzstadt	1523.4265473133	69	4	1.34662671311907
Retzstadt	716.348701166125	68	2	1.34662671311907
Retzstadt	296.316621058375	68	2	1.34662671311907
Retzstadt	413.348232664	68	2	1.34662671311907
Retzstadt	420.302746447516	68	2	1.34662671311907
Retzstadt	395.940465832282	68	2	1.34662671311907
Retzstadt	942.60676308692	15	6	1.34662671311907
Retzstadt	1352.05581481481	75	8	1.34662671311907
Retzstadt	1118.37300059058	75	8	1.34662671311907
Retzstadt	1231.23159986022	79	3	1.34662671311907
Retzstadt	2816.52521345997	69	4	1.34662671311907
Retzstadt	303.253845560309	15	6	1.34662671311907
Retzstadt	2482.96377069174	69	4	1.34662671311907
Retzstadt	721.549412620516	79	3	1.34662671311907
Retzstadt	8435.33985905141	69	4	1.34662671311907
Retzstadt	2847.52684328471	69	4	1.34662671311907
Retzstadt	1719.40036069244	15	6	1.34662671311907
Retzstadt	2770.35463845574	69	4	1.34662671311907
Retzstadt	281.901525390625	68	2	1.34662671311907
Retzstadt	3726.69919755545	69	4	1.34662671311907
Retzstadt	396.849121375	14	7	1.34662671311907
Retzstadt	320.971216284625	15	6	1.34662671311907
Retzstadt	285.587285567718	15	6	1.34662671311907
Retzstadt	596.768788147672	79	3	1.34662671311907
Retzstadt	503.289529291181	14	7	1.34662671311907
Retzstadt	1910.86061581341	75	8	1.34662671311907
Retzstadt	1747.22594664994	75	8	1.34662671311907
Retzstadt	714.272643181336	79	3	1.34662671311907
Retzstadt	295.239087338713	15	6	1.34662671311907
Retzstadt	406.716050205184	14	7	1.34662671311907
Retzstadt	291.479985824125	68	2	1.34662671311907
Retzstadt	844.037259081074	15	6	1.34662671311907
Retzstadt	924.337807375	79	3	1.34662671311907
Retzstadt	257.133492466176	68	2	1.34662671311907
Retzstadt	500.323780433773	15	6	1.34662671311907
Retzstadt	341.490016086401	68	2	1.34662671311907
Retzstadt	969.644877543534	79	3	1.34662671311907
Retzstadt	277.159831747375	68	2	1.34662671311907
Retzstadt	1808.17639154039	15	6	1.34662671311907
Retzstadt	410.184649410309	68	2	1.34662671311907
Retzstadt	144.988937035017	15	6	1.34662671311907
Retzstadt	2823.299077147	15	6	1.34662671311907
Retzstadt	400.492138547815	68	2	1.34662671311907
Waldbrunn	133.481717221	76	2	0.91520583231189
Waldbrunn	300.371227659741	87	7	0.91520583231189
Waldbrunn	1188.71651700402	1	6	0.91520583231189
Waldbrunn	200.139779436718	70	3	0.91520583231189
Waldbrunn	703.241212262232	70	3	0.91520583231189
Waldbrunn	372.168151937862	1	6	0.91520583231189
Waldbrunn	388.315209133084	1	6	0.91520583231189
Waldbrunn	434.352052167672	70	3	0.91520583231189
Waldbrunn	260.814593344	87	7	0.91520583231189
Waldbrunn	163.990538135057	70	3	0.91520583231189
Waldbrunn	239.036452988416	20	1	0.91520583231189
Waldbrunn	566.633623474591	87	7	0.91520583231189
Waldbrunn	66.9494903733152	70	3	0.91520583231189
Waldbrunn	174.360679424866	70	3	0.91520583231189
Waldbrunn	143.628999436587	70	3	0.91520583231189
Waldbrunn	126.369296875	76	2	0.91520583231189
Waldbrunn	306.357493532434	87	7	0.91520583231189
Waldbrunn	936.629886564952	1	6	0.91520583231189
Waldbrunn	347.697512304672	20	1	0.91520583231189
Waldbrunn	219.295703329711	20	1	0.91520583231189
Waldbrunn	90.8896873776856	76	2	0.91520583231189
Waldbrunn	123.401322648033	20	1	0.91520583231189
Waldbrunn	527.442094166508	11	8	0.91520583231189
Waldbrunn	761.413352102674	1	6	0.91520583231189
Waldbrunn	284.284268689	70	3	0.91520583231189
Waldbrunn	512.761074029364	1	6	0.91520583231189
Waldbrunn	272.449916857125	70	3	0.91520583231189
Waldbrunn	1014.53368405529	20	1	0.91520583231189
Waldbrunn	322.566618235307	1	6	0.91520583231189
Waldbrunn	487.352454509473	87	7	0.91520583231189
Waldbrunn	389.377856638346	70	3	0.91520583231189
Waldbrunn	79.1415483087115	76	2	0.91520583231189
Waldbrunn	370.920728797908	70	3	0.91520583231189
Waldbrunn	748.717990614498	1	6	0.91520583231189
Waldbrunn	419.651676259885	1	6	0.91520583231189
Waldbrunn	713.581161068097	1	6	0.91520583231189
Waldbrunn	910.150394696956	1	6	0.91520583231189
Waldbrunn	277.497471042324	1	6	0.91520583231189
Waldbrunn	500.61180557251	20	1	0.91520583231189
Waldbrunn	673.84059304063	1	6	0.91520583231189
Waldbrunn	398.06196840889	20	1	0.91520583231189
Waldbrunn	187.560402560729	76	2	0.91520583231189
Waldbrunn	201.884635493832	76	2	0.91520583231189
Waldbrunn	487.286602505273	20	1	0.91520583231189
Waldbrunn	305.031813959058	70	3	0.91520583231189
Waldbrunn	369.072819204366	70	3	0.91520583231189
Waldbrunn	204.608165150265	70	3	0.91520583231189
Waldbrunn	844.858806924554	11	8	0.91520583231189
Waldbrunn	651.789399121	20	1	0.91520583231189
Waldbrunn	225.294113796433	76	2	0.91520583231189
Waldbrunn	448.874140664359	70	3	0.91520583231189
Waldbrunn	765.867270801175	70	3	0.91520583231189
Waldbrunn	152.233599237457	70	3	0.91520583231189
Waldbrunn	171.076180111	70	3	0.91520583231189
Waldbrunn	168.725696240128	20	1	0.91520583231189
Waldbrunn	229.010771307119	87	7	0.91520583231189
Waldbrunn	280.20441943914	70	3	0.91520583231189
Waldbrunn	532.893126022925	1	6	0.91520583231189
Waldbrunn	621.603327481024	70	3	0.91520583231189
Waldbrunn	102.72004154595	70	3	0.91520583231189
Waldbrunn	212.009674401	70	3	0.91520583231189
Waldbrunn	96.2235284909947	70	3	0.91520583231189
Waldbrunn	744.650303456619	70	3	0.91520583231189
Waldbrunn	272.606401334384	1	6	0.91520583231189
Waldbrunn	179.568792586263	76	2	0.91520583231189
Waldbrunn	777.598169668096	20	1	0.91520583231189
Waldbrunn	587.789870040576	11	8	0.91520583231189
Waldbrunn	264.781362014391	70	3	0.91520583231189
Waldbrunn	146.668176529405	70	3	0.91520583231189
Waldbrunn	105.589297978751	70	3	0.91520583231189
Waldbrunn	422.631324543815	20	1	0.91520583231189
Waldbrunn	202.51190960536	87	7	0.91520583231189
Waldbrunn	334.766134401773	11	8	0.91520583231189
Waldbrunn	643.809730853944	87	7	0.91520583231189
Waldbrunn	204.758212017875	70	3	0.91520583231189
Waldbrunn	586.055431270357	1	6	0.91520583231189
Waldbrunn	1528.94266006519	76	2	0.91520583231189
Waldbrunn	1069.48841643705	11	8	0.91520583231189
Waldbrunn	719.183582673022	1	6	0.91520583231189
Waldbrunn	173.890047023697	20	1	0.91520583231189
Waldbrunn	237.255125324224	70	3	0.91520583231189
Waldbrunn	1134.57734795141	1	6	0.91520583231189
Waldbrunn	175.020358464	20	1	0.91520583231189
Waldbrunn	586.511661631	70	3	0.91520583231189
Waldbrunn	154.056363600131	70	3	0.91520583231189
Waldbrunn	1241.519171368	87	7	0.91520583231189
Waldbrunn	152.986891793379	20	1	0.91520583231189
Waldbrunn	456.351754056192	87	7	0.91520583231189
Waldbrunn	1022.04974573437	76	2	0.91520583231189
Waldbrunn	611.476594054553	1	6	0.91520583231189
Waldbrunn	818.808080754973	11	8	0.91520583231189
Waldbrunn	637.190306624704	70	3	0.91520583231189
Waldbrunn	226.676006114368	20	1	0.91520583231189
Waldbrunn	732.130347558747	1	6	0.91520583231189
Waldbrunn	245.066123309542	70	3	0.91520583231189
Waldbrunn	139.452014438141	70	3	0.91520583231189
Waldbrunn	574.583247128822	11	8	0.91520583231189
Waldbrunn	240.822952606272	20	1	0.91520583231189
Waldbrunn	137.451634057017	70	3	0.91520583231189
Waldbrunn	263.588864614072	20	1	0.91520583231189
Waldbrunn	904.716718990411	11	8	0.91520583231189
Waldbrunn	624.034368961024	1	6	0.91520583231189
Waldbrunn	74.271239762568	70	3	0.91520583231189
Waldbrunn	206.616796960142	20	1	0.91520583231189
Waldbrunn	84.726270489088	70	3	0.91520583231189
Waldbrunn	185.431016828392	20	1	0.91520583231189
Waldbrunn	344.857587727296	70	3	0.91520583231189
Waldbrunn	146.998338955891	70	3	0.91520583231189
Waldbrunn	202.721165389504	20	1	0.91520583231189
Waldbrunn	1207.353375	87	7	0.91520583231189
Waldbrunn	554.923484536	87	7	0.91520583231189
Waldbrunn	284.761768014367	70	3	0.91520583231189
Waldbrunn	109.187541	70	3	0.91520583231189
Waldbrunn	300.371227659741	87	7	0.91520583231189
Waldbrunn	491.904939939815	76	2	0.91520583231189
Waldbrunn	569.839667026123	1	6	0.91520583231189
Winterhausen	2175.03106128738	22	2	1.21222319547659
Winterhausen	902.72758370569	68	6	1.21222319547659
Winterhausen	1079.23861800023	1	3	1.21222319547659
Winterhausen	2107.392891625	87	4	1.21222319547659
Winterhausen	302.232041053881	1	3	1.21222319547659
Winterhausen	5788.38739557155	87	4	1.21222319547659
Winterhausen	1122.15749309353	22	2	1.21222319547659
Winterhausen	1024.8975696731	68	6	1.21222319547659
Winterhausen	381.963922107703	68	6	1.21222319547659
Winterhausen	992.334132310547	79	7	1.21222319547659
Winterhausen	397.531164170541	68	6	1.21222319547659
Winterhausen	567.473844928	22	2	1.21222319547659
Winterhausen	348.991471912	68	6	1.21222319547659
Winterhausen	460.591924729741	68	6	1.21222319547659
Winterhausen	380.622106816	79	7	1.21222319547659
Winterhausen	459.819804347736	68	6	1.21222319547659
Winterhausen	441.446587159	1	3	1.21222319547659
Winterhausen	2041.1802679621	22	2	1.21222319547659
Winterhausen	204.083331076166	69	8	1.21222319547659
Winterhausen	2957.38407452102	22	2	1.21222319547659
Winterhausen	581.551551579742	69	8	1.21222319547659
Winterhausen	188.860528127406	68	6	1.21222319547659
Winterhausen	641.821007923375	69	8	1.21222319547659
Winterhausen	2932.26258539519	68	6	1.21222319547659
Winterhausen	190.925019608951	87	4	1.21222319547659
Winterhausen	909.062634589	68	6	1.21222319547659
Winterhausen	2216.99153411838	22	2	1.21222319547659
Winterhausen	371.725325108407	68	6	1.21222319547659
Winterhausen	592.913944384	68	6	1.21222319547659
Winterhausen	625.344977029	68	6	1.21222319547659
Winterhausen	100.54329637092	79	7	1.21222319547659
Winterhausen	352.798197054055	87	4	1.21222319547659
Winterhausen	161.746509786232	1	3	1.21222319547659
Winterhausen	515.356622482079	68	6	1.21222319547659
Winterhausen	1971.17638961448	87	4	1.21222319547659
Winterhausen	248.473177745449	87	4	1.21222319547659
Winterhausen	188.068744978516	79	7	1.21222319547659
Winterhausen	89.7089393279999	22	2	1.21222319547659
Winterhausen	1911.71988725994	87	4	1.21222319547659
Winterhausen	3265.58447160068	68	6	1.21222319547659
Winterhausen	54.535490496	1	3	1.21222319547659
Winterhausen	636.03474469258	22	2	1.21222319547659
Winterhausen	3128.54301172181	68	6	1.21222319547659
Winterhausen	131.690823543625	68	6	1.21222319547659
Winterhausen	2226.20408052712	87	4	1.21222319547659
Winterhausen	118.818474471116	1	3	1.21222319547659
Winterhausen	304.611194128576	1	3	1.21222319547659
Winterhausen	2209.6301654439	79	7	1.21222319547659
Winterhausen	418.908095403	1	3	1.21222319547659
Winterhausen	491.904939939815	1	3	1.21222319547659
Winterhausen	1784.11054094947	87	4	1.21222319547659
Winterhausen	211.236013973422	1	3	1.21222319547659
Winterhausen	2881.17719948783	22	2	1.21222319547659
Winterhausen	561.184469139	79	7	1.21222319547659
Winterhausen	274.330065153073	68	6	1.21222319547659
Winterhausen	1666.95106328308	87	4	1.21222319547659
Winterhausen	2468.453565243	87	4	1.21222319547659
Winterhausen	144.405544	68	6	1.21222319547659
Winterhausen	241.654155750382	79	7	1.21222319547659
Winterhausen	337.557276070134	1	3	1.21222319547659
Winterhausen	1748.42975753953	87	4	1.21222319547659

## Sheet: Metadata
variable	description
site	names of hive locations
distance	foraging distances [m]
colony	identifier for the colonies
round	number of the observation round
landdiv	landscape diversity (Shannon index)
