# Supplementary material for: Honey bee foraging ecology: Season but not landscape diversity shapes the amount and diversity of collected pollen
Source: PLoS One. 2017 Aug 30;12(8):e0183716. doi: 10.1371/journal.pone.0183716 (PMC5576699; doi:10.1371/journal.pone.0183716)
Supplement: S3 Table — (ODS) [file pone.0183716.s004.ods]

## Sheet: Data
site	date	Sample_ID	PollFID	colony	dryweight	crop	hedge	grass	agri	settle	forest	osr	snh	landdiv
Biebelried	20120427	N015	15	79	13.52	1133.534307	1.49739735	39.87070315	0.648997585	79.37031228	2.660295386	2.886816194	5.073939847	0.426912842235388
Biebelried	20120726	N093	93	75	7.39	1133.534307	1.49739735	39.87070315	0.648997585	79.37031228	2.660295386	0	5.073939847	0.426912842235388
Biebelried	20120524	N053	53	15	17.82	1133.534307	1.49739735	39.87070315	0.648997585	79.37031228	2.660295386	2.886816194	5.073939847	0.426912842235388
Biebelried	20120614	N068	68	14	22.09	1133.534307	1.49739735	39.87070315	0.648997585	79.37031228	2.660295386	0	5.073939847	0.426912842235388
Biebelried	20120514	N039	39	21	27.26	1133.534307	1.49739735	39.87070315	0.648997585	79.37031228	2.660295386	2.886816194	5.073939847	0.426912842235388
Biebelried	20120804	N105	105	35	13.87	1133.534307	1.49739735	39.87070315	0.648997585	79.37031228	2.660295386	0	5.073939847	0.426912842235388
Biebelried	20120503	N027	27	69	20.03	1133.534307	1.49739735	39.87070315	0.648997585	79.37031228	2.660295386	2.886816194	5.073939847	0.426912842235388
Birkenfeld	20120514	N048	48	87	8.57	979.734796	3.64183494	20.76650101	14.51055943	117.8683504	122.3674465	158.4704332	19.87182526	0.847520783654711
Birkenfeld	20120427	N008	8	22	24.2	979.734796	3.64183494	20.76650101	14.51055943	117.8683504	122.3674465	158.4704332	19.87182526	0.847520783654711
Birkenfeld	20120614	N074	74	68	5.75	979.734796	3.64183494	20.76650101	14.51055943	117.8683504	122.3674465	0	19.87182526	0.847520783654711
Birkenfeld	20120524	N051	51	11	22.5	979.734796	3.64183494	20.76650101	14.51055943	117.8683504	122.3674465	158.4704332	19.87182526	0.847520783654711
Birkenfeld	20120726	N095	95	79	16.3	979.734796	3.64183494	20.76650101	14.51055943	117.8683504	122.3674465	0	19.87182526	0.847520783654711
Birkenfeld	20120503	N017	17	1	4.95	979.734796	3.64183494	20.76650101	14.51055943	117.8683504	122.3674465	158.4704332	19.87182526	0.847520783654711
Birkenfeld	20120804	NGre	107	69	9.91	979.734796	3.64183494	20.76650101	14.51055943	117.8683504	122.3674465	0	19.87182526	0.847520783654711
Duttenbrunn	20120503	N028	28	70	9.15	966.6129233	1.067639351	3.174176753	0	28.27391047	257.425084	148.5056771	5.415692676	0.658042333541757
Duttenbrunn	20120514	N034	34	2	10.2	966.6129233	1.067639351	3.174176753	0	28.27391047	257.425084	148.5056771	5.415692676	0.658042333541757
Duttenbrunn	20120804	N099	99	11	4.7	966.6129233	1.067639351	3.174176753	0	28.27391047	257.425084	0	5.415692676	0.658042333541757
Duttenbrunn	20120524	N056	56	22	14.7	966.6129233	1.067639351	3.174176753	0	28.27391047	257.425084	148.5056771	5.415692676	0.658042333541757
Duttenbrunn	20120614	N065	65	1	5	966.6129233	1.067639351	3.174176753	0	28.27391047	257.425084	0	5.415692676	0.658042333541757
Duttenbrunn	20120726	N096	96	87	15.62	966.6129233	1.067639351	3.174176753	0	28.27391047	257.425084	0	5.415692676	0.658042333541757
Erlabrunn	20120427	N011	11	69	22.4	475.3920163	43.01609804	132.6493159	227.329737	121.0415506	227.4282322	61.08753088	167.7059951	1.75625444390938
Erlabrunn	20120524	N052	52	14	26.42	475.3920163	43.01609804	132.6493159	227.329737	121.0415506	227.4282322	61.08753088	167.7059951	1.75625444390938
Erlabrunn	20120804	N102	102	20	11.76	475.3920163	43.01609804	132.6493159	227.329737	121.0415506	227.4282322	0	167.7059951	1.75625444390938
Erlabrunn	20120503	N023	23	21	11.78	475.3920163	43.01609804	132.6493159	227.329737	121.0415506	227.4282322	61.08753088	167.7059951	1.75625444390938
Erlabrunn	20120726	N089	89	35	18.97	475.3920163	43.01609804	132.6493159	227.329737	121.0415506	227.4282322	0	167.7059951	1.75625444390938
Erlabrunn	20120514	N037	37	15	27.66	475.3920163	43.01609804	132.6493159	227.329737	121.0415506	227.4282322	61.08753088	167.7059951	1.75625444390938
Estenfeld	20120503	N022	22	20	25.66	900.3728118	14.2921126	30.85651581	2.696058345	95.17524766	214.3065651	71.81582473	27.97056512	0.976573011609652
Estenfeld	20120524	N060	60	70	33.38	900.3728118	14.2921126	30.85651581	2.696058345	95.17524766	214.3065651	71.81582473	27.97056512	0.976573011609652
Estenfeld	20120514	N046	46	76	14.49	900.3728118	14.2921126	30.85651581	2.696058345	95.17524766	214.3065651	71.81582473	27.97056512	0.976573011609652
Estenfeld	20120726	N088	88	22	13.21	900.3728118	14.2921126	30.85651581	2.696058345	95.17524766	214.3065651	0	27.97056512	0.976573011609652
Estenfeld	20120804	N097	97	1	10.16	900.3728118	14.2921126	30.85651581	2.696058345	95.17524766	214.3065651	0	27.97056512	0.976573011609652
Estenfeld	20120614	N066	66	2	6.97	900.3728118	14.2921126	30.85651581	2.696058345	95.17524766	214.3065651	0	27.97056512	0.976573011609652
Euerfeld	20120614	N080	80	87	1.68	1172.639635	3.825459962	22.87268995	0	47.37896466	9.745699945	0	2.275274496	0.328949754189479
Euerfeld	20120514	N040	40	22	15.64	1172.639635	3.825459962	22.87268995	0	47.37896466	9.745699945	64.0794174	2.275274496	0.328949754189479
Euerfeld	20120524	N049	49	1	25.18	1172.639635	3.825459962	22.87268995	0	47.37896466	9.745699945	64.0794174	2.275274496	0.328949754189479
Euerfeld	20120427	N012	12	70	14.94	1172.639635	3.825459962	22.87268995	0	47.37896466	9.745699945	64.0794174	2.275274496	0.328949754189479
Euerfeld	20120503	N018	18	2	12.45	1172.639635	3.825459962	22.87268995	0	47.37896466	9.745699945	64.0794174	2.275274496	0.328949754189479
Euerfeld	20120804	N106	106	68	6.5	1172.639635	3.825459962	22.87268995	0	47.37896466	9.745699945	0	2.275274496	0.328949754189479
Euerfeld	20120726	N083	83	11	5.87	1172.639635	3.825459962	22.87268995	0	47.37896466	9.745699945	0	2.275274496	0.328949754189479
Gambach	20120503	N025	25	35	20.06	597.3961315	58.81694163	100.2046569	13.73831476	87.67533977	369.1832849	120.6482721	134.4268782	1.49470437502967
Gambach	20120614	N076	76	70	9.86	597.3961315	58.81694163	100.2046569	13.73831476	87.67533977	369.1832849	0	134.4268782	1.49470437502967
Gambach	20120427	N013	13	75	29.29	597.3961315	58.81694163	100.2046569	13.73831476	87.67533977	369.1832849	120.6482721	134.4268782	1.49470437502967
Gambach	20120524	N062	62	76	28.38	597.3961315	58.81694163	100.2046569	13.73831476	87.67533977	369.1832849	120.6482721	134.4268782	1.49470437502967
Gambach	20120804	N104	104	22	3.95	597.3961315	58.81694163	100.2046569	13.73831476	87.67533977	369.1832849	0	134.4268782	1.49470437502967
Gambach	20120514	N038	38	20	9.3	597.3961315	58.81694163	100.2046569	13.73831476	87.67533977	369.1832849	120.6482721	134.4268782	1.49470437502967
Gambach	20120726	N082	82	2	24.37	597.3961315	58.81694163	100.2046569	13.73831476	87.67533977	369.1832849	0	134.4268782	1.49470437502967
Gerbrunn	20120514	N045	45	75	19.5	706.6751126	119.1435436	49.49600922	124.6711933	174.0011652	81.04189121	30.67559625	179.8898425	1.56233960578736
Gerbrunn	20120524	N057	57	35	27.29	706.6751126	119.1435436	49.49600922	124.6711933	174.0011652	81.04189121	30.67559625	179.8898425	1.56233960578736
Gerbrunn	20120614	N070	70	20	8.14	706.6751126	119.1435436	49.49600922	124.6711933	174.0011652	81.04189121	0	179.8898425	1.56233960578736
Gerbrunn	20120804	N108	108	70	12.96	706.6751126	119.1435436	49.49600922	124.6711933	174.0011652	81.04189121	0	179.8898425	1.56233960578736
Gerbrunn	20120503	N020	20	14	10.3	706.6751126	119.1435436	49.49600922	124.6711933	174.0011652	81.04189121	30.67559625	179.8898425	1.56233960578736
Gerbrunn	20120726	N094	94	76	15.1	706.6751126	119.1435436	49.49600922	124.6711933	174.0011652	81.04189121	0	179.8898425	1.56233960578736
Gerbrunn	20120427	N005	5	15	11.33	706.6751126	119.1435436	49.49600922	124.6711933	174.0011652	81.04189121	30.67559625	179.8898425	1.56233960578736
Greussenheim	20120726	N092	92	70	12.56	784.1144412	3.424442775	39.24104811	14.57020297	76.78959092	342.2028504	0	33.35443593	1.08945706221251
Greussenheim	20120614	N078	78	76	12.74	784.1144412	3.424442775	39.24104811	14.57020297	76.78959092	342.2028504	0	33.35443593	1.08945706221251
Greussenheim	20120804	N098	98	2	17.01	784.1144412	3.424442775	39.24104811	14.57020297	76.78959092	342.2028504	0	33.35443593	1.08945706221251
Greussenheim	20120514	N041	41	35	7.17	784.1144412	3.424442775	39.24104811	14.57020297	76.78959092	342.2028504	44.44326348	33.35443593	1.08945706221251
Greussenheim	20120503	N029	29	75	13.27	784.1144412	3.424442775	39.24104811	14.57020297	76.78959092	342.2028504	44.44326348	33.35443593	1.08945706221251
Greussenheim	20120524	N054	54	20	13.63	784.1144412	3.424442775	39.24104811	14.57020297	76.78959092	342.2028504	44.44326348	33.35443593	1.08945706221251
Karsbach	20120726	N086	86	20	7.78	665.809636	18.56776444	79.99272469	0.23645101	69.24896677	422.5331505	0	68.03757942	1.24790899275195
Karsbach	20120614	N073	73	35	10.46	665.809636	18.56776444	79.99272469	0.23645101	69.24896677	422.5331505	0	68.03757942	1.24790899275195
Karsbach	20120804	N110	110	76	3.23	665.809636	18.56776444	79.99272469	0.23645101	69.24896677	422.5331505	0	68.03757942	1.24790899275195
Karsbach	20120503	N021	21	15	11.58	665.809636	18.56776444	79.99272469	0.23645101	69.24896677	422.5331505	56.91214524	68.03757942	1.24790899275195
Karsbach	20120524	N061	61	75	13.3	665.809636	18.56776444	79.99272469	0.23645101	69.24896677	422.5331505	56.91214524	68.03757942	1.24790899275195
Karsbach	20120514	N036	36	14	20.29	665.809636	18.56776444	79.99272469	0.23645101	69.24896677	422.5331505	56.91214524	68.03757942	1.24790899275195
Marktbreit	20120503	N019	19	11	35.18	675.8946159	81.82437876	75.52305212	86.45154016	171.4056449	130.8680106	34.57590714	67.79703179	1.51610712503724
Marktbreit	20120726	N087	87	21	6.89	675.8946159	81.82437876	75.52305212	86.45154016	171.4056449	130.8680106	0	67.79703179	1.51610712503724
Marktbreit	20120804	N101	101	15	11.94	675.8946159	81.82437876	75.52305212	86.45154016	171.4056449	130.8680106	0	67.79703179	1.51610712503724
Marktbreit	20120514	N042	42	68	4.42	675.8946159	81.82437876	75.52305212	86.45154016	171.4056449	130.8680106	34.57590714	67.79703179	1.51610712503724
Marktbreit	20120524	N063	63	79	21.9	675.8946159	81.82437876	75.52305212	86.45154016	171.4056449	130.8680106	34.57590714	67.79703179	1.51610712503724
Obersfeld	20120726	N084	84	14	12.59	736.6270516	0	57.86747174	0	51.08006272	411.9315676	0	36.40979802	1.05213059730407
Obersfeld	20120514	N043	43	69	14.5	736.6270516	0	57.86747174	0	51.08006272	411.9315676	77.04341297	36.40979802	1.05213059730407
Obersfeld	20120524	N055	55	21	11.32	736.6270516	0	57.86747174	0	51.08006272	411.9315676	77.04341297	36.40979802	1.05213059730407
Obersfeld	20120804	N109	109	75	8.37	736.6270516	0	57.86747174	0	51.08006272	411.9315676	0	36.40979802	1.05213059730407
Obersfeld	20120614	N069	69	15	3.69	736.6270516	0	57.86747174	0	51.08006272	411.9315676	0	36.40979802	1.05213059730407
Obersfeld	20120427	N010	10	68	31.89	736.6270516	0	57.86747174	0	51.08006272	411.9315676	77.04341297	36.40979802	1.05213059730407
Obersfeld	20120503	N031	31	79	13.71	736.6270516	0	57.86747174	0	51.08006272	411.9315676	77.04341297	36.40979802	1.05213059730407
Pleichfeld	20120614	N079	79	79	16.79	1103.814515	2.250970315	42.32170718	8.5710311	96.37496482	0.98318677	0	5.760981552	0.502042055646735
Pleichfeld	20120514	N035	35	11	13.07	1103.814515	2.250970315	42.32170718	8.5710311	96.37496482	0.98318677	14.40650977	5.760981552	0.502042055646735
Pleichfeld	20120804	N103	103	21	13.89	1103.814515	2.250970315	42.32170718	8.5710311	96.37496482	0.98318677	0	5.760981552	0.502042055646735
Pleichfeld	20120503	N032	32	87	17.56	1103.814515	2.250970315	42.32170718	8.5710311	96.37496482	0.98318677	14.40650977	5.760981552	0.502042055646735
Pleichfeld	20120726	N091	91	69	30.41	1103.814515	2.250970315	42.32170718	8.5710311	96.37496482	0.98318677	0	5.760981552	0.502042055646735
Pleichfeld	20120524	N058	58	68	26.57	1103.814515	2.250970315	42.32170718	8.5710311	96.37496482	0.98318677	14.40650977	5.760981552	0.502042055646735
Retzstadt	20120726	N085	85	15	17.72	703.1386119	4.716068501	69.54180799	83.10029481	95.76948932	305.1391546	0	54.68273488	1.34662671311907
Retzstadt	20120514	N047	47	79	12.65	703.1386119	4.716068501	69.54180799	83.10029481	95.76948932	305.1391546	126.6158065	54.68273488	1.34662671311907
Retzstadt	20120804	N100	100	14	2.46	703.1386119	4.716068501	69.54180799	83.10029481	95.76948932	305.1391546	0	54.68273488	1.34662671311907
Retzstadt	20120503	N026	26	68	13.92	703.1386119	4.716068501	69.54180799	83.10029481	95.76948932	305.1391546	126.6158065	54.68273488	1.34662671311907
Retzstadt	20120524	N059	59	69	10.32	703.1386119	4.716068501	69.54180799	83.10029481	95.76948932	305.1391546	126.6158065	54.68273488	1.34662671311907
Retzstadt	20120614	N071	71	21	11.12	703.1386119	4.716068501	69.54180799	83.10029481	95.76948932	305.1391546	0	54.68273488	1.34662671311907
Waldbrunn	20120427	N006	6	20	39.34	805.9672699	5.41838666	16.5158937	0	61.57212688	367.3617361	103.3962734	11.11358002	0.91520583231189
Waldbrunn	20120804	N112	112	87	9.69	805.9672699	5.41838666	16.5158937	0	61.57212688	367.3617361	0	11.11358002	0.91520583231189
Waldbrunn	20120524	N050	50	2	26.74	805.9672699	5.41838666	16.5158937	0	61.57212688	367.3617361	103.3962734	11.11358002	0.91520583231189
Waldbrunn	20120614	N072	72	22	9.63	805.9672699	5.41838666	16.5158937	0	61.57212688	367.3617361	0	11.11358002	0.91520583231189
Waldbrunn	20120514	N044	44	70	5.46	805.9672699	5.41838666	16.5158937	0	61.57212688	367.3617361	103.3962734	11.11358002	0.91520583231189
Waldbrunn	20120503	N030	30	76	16.98	805.9672699	5.41838666	16.5158937	0	61.57212688	367.3617361	103.3962734	11.11358002	0.91520583231189
Waldbrunn	20120726	N081	81	1	12.13	805.9672699	5.41838666	16.5158937	0	61.57212688	367.3617361	0	11.11358002	0.91520583231189
Winterhausen	20120804	N111	111	79	6.08	907.9901745	61.40052081	60.70343011	70.81528456	59.76558711	83.96501937	0	106.3565709	1.21222319547659
Winterhausen	20120514	N033	33	1	13.11	907.9901745	61.40052081	60.70343011	70.81528456	59.76558711	83.96501937	16.47535221	106.3565709	1.21222319547659
Winterhausen	20120614	N067	67	11	12.97	907.9901745	61.40052081	60.70343011	70.81528456	59.76558711	83.96501937	0	106.3565709	1.21222319547659
Winterhausen	20120503	N024	24	22	17.54	907.9901745	61.40052081	60.70343011	70.81528456	59.76558711	83.96501937	16.47535221	106.3565709	1.21222319547659
Winterhausen	20120726	N090	90	68	1.99	907.9901745	61.40052081	60.70343011	70.81528456	59.76558711	83.96501937	0	106.3565709	1.21222319547659
Winterhausen	20120524	N064	64	87	8.12	907.9901745	61.40052081	60.70343011	70.81528456	59.76558711	83.96501937	16.47535221	106.3565709	1.21222319547659

## Sheet: Metadata
variable	description
site	name of hive location
date	date
Sample_ID	ID of the barcoding sample
PollFID	ID of the pollen sample
colony	identifier for the colonies
dryweight	full day pollen sample [g]
crop	Crop area within 2 km around the hice location [ha]
hedge	Hedge area within 2 km around the hice location [ha]
grass	Grassland area within 2 km around the hice location [ha]
agri	Other agricultural land area within 2 km around the hice location [ha]
settle	Settlement area within 2 km around the hice location [ha]
forest	Forest area within 2 km around the hice location [ha]
osr	Oilseed rape area within 2 km around the hice location [ha]
snh	Seminatural habitat area within 2 km around the hice location [ha]
landdiv	landscape diversity (Shannon index)
site
datef
Sample_ID
PollFID
date
colony
dryweight
crop
hedge
grass
agri
settle
forest
osr
snh
dated
landdiv
site
datef
Sample_ID
PollFID
date
colony
dryweight
crop
hedge
grass
agri
settle
forest
osr
snh
dated
landdiv
site
datef
Sample_ID
PollFID
date
colony
dryweight
crop
hedge
grass
agri
settle
forest
osr
snh
dated
landdiv
site
datef
Sample_ID
PollFID
date
colony
dryweight
crop
hedge
grass
agri
settle
forest
osr
snh
dated
landdiv
site
datef
Sample_ID
PollFID
date
colony
dryweight
crop
hedge
grass
agri
settle
forest
osr
snh
dated
landdiv
site
datef
Sample_ID
PollFID
date
colony
dryweight
crop
hedge
grass
agri
settle
forest
osr
snh
dated
landdiv
site
datef
Sample_ID
PollFID
date
colony
dryweight
crop
hedge
grass
agri
settle
forest
osr
snh
dated
landdiv
site
datef
Sample_ID
PollFID
date
colony
dryweight
crop
hedge
grass
agri
settle
forest
osr
snh
dated
landdiv
site
datef
Sample_ID
PollFID
date
colony
dryweight
crop
hedge
grass
agri
settle
forest
osr
snh
dated
landdiv
site
datef
Sample_ID
PollFID
date
colony
dryweight
crop
hedge
grass
agri
settle
forest
osr
snh
dated
landdiv
site
datef
Sample_ID
PollFID
date
colony
dryweight
crop
hedge
grass
agri
settle
forest
osr
snh
dated
landdiv
site
datef
Sample_ID
PollFID
date
colony
dryweight
crop
hedge
grass
agri
settle
forest
osr
snh
dated
landdiv
site
datef
Sample_ID
PollFID
date
colony
dryweight
crop
hedge
grass
agri
settle
forest
osr
snh
dated
landdiv
site
datef
Sample_ID
PollFID
date
colony
dryweight
crop
hedge
grass
agri
settle
forest
osr
snh
dated
landdiv
site
datef
Sample_ID
PollFID
date
colony
dryweight
crop
hedge
grass
agri
settle
forest
osr
snh
dated
landdiv
site
datef
Sample_ID
PollFID
date
colony
dryweight
crop
hedge
grass
agri
settle
forest
osr
snh
dated
landdiv
site
datef
Sample_ID
PollFID
date
colony
dryweight
crop
hedge
grass
agri
settle
forest
osr
snh
dated
landdiv
site
datef
Sample_ID
PollFID
date
colony
dryweight
crop
hedge
grass
agri
settle
forest
osr
snh
dated
landdiv
site
datef
Sample_ID
PollFID
date
colony
dryweight
crop
hedge
grass
agri
settle
forest
osr
snh
dated
landdiv
site
datef
Sample_ID
PollFID
date
colony
dryweight
crop
hedge
grass
agri
settle
forest
osr
snh
dated
landdiv
site
datef
Sample_ID
PollFID
date
colony
dryweight
crop
hedge
grass
agri
settle
forest
osr
snh
dated
landdiv
site
datef
Sample_ID
PollFID
date
colony
dryweight
crop
hedge
grass
agri
settle
forest
osr
snh
dated
landdiv
site
datef
Sample_ID
PollFID
date
colony
dryweight
crop
hedge
grass
agri
settle
forest
osr
snh
dated
landdiv
site
datef
Sample_ID
PollFID
date
colony
dryweight
crop
hedge
grass
agri
settle
forest
osr
snh
dated
landdiv
site
datef
Sample_ID
PollFID
date
colony
dryweight
crop
hedge
grass
agri
settle
forest
osr
snh
dated
landdiv
site
datef
Sample_ID
PollFID
date
colony
dryweight
crop
hedge
grass
agri
settle
forest
osr
snh
dated
landdiv
site
datef
Sample_ID
PollFID
date
colony
dryweight
crop
hedge
grass
agri
settle
forest
osr
snh
dated
landdiv
site
datef
Sample_ID
PollFID
date
colony
dryweight
crop
hedge
grass
agri
settle
forest
osr
snh
dated
landdiv
site
datef
Sample_ID
PollFID
date
colony
dryweight
crop
hedge
grass
agri
settle
forest
osr
snh
dated
landdiv
site
datef
Sample_ID
PollFID
date
colony
dryweight
crop
hedge
grass
agri
settle
forest
osr
snh
dated
landdiv
site
datef
Sample_ID
PollFID
date
colony
dryweight
crop
hedge
grass
agri
settle
forest
osr
snh
dated
landdiv
site
datef
Sample_ID
PollFID
date
colony
dryweight
crop
hedge
grass
agri
settle
forest
osr
snh
dated
landdiv
site
datef
Sample_ID
PollFID
date
colony
dryweight
crop
hedge
grass
agri
settle
forest
osr
snh
dated
landdiv
site
datef
Sample_ID
PollFID
date
colony
dryweight
crop
hedge
grass
agri
settle
forest
osr
snh
dated
landdiv
site
datef
Sample_ID
PollFID
date
colony
dryweight
crop
hedge
grass
agri
settle
forest
osr
snh
dated
landdiv
site
datef
Sample_ID
PollFID
date
colony
dryweight
crop
hedge
grass
agri
settle
forest
osr
snh
dated
landdiv
site
datef
Sample_ID
PollFID
date
colony
dryweight
crop
hedge
grass
agri
settle
forest
osr
snh
dated
landdiv
site
datef
Sample_ID
PollFID
date
colony
dryweight
crop
hedge
grass
agri
settle
forest
osr
snh
dated
landdiv
site
datef
Sample_ID
PollFID
date
colony
dryweight
crop
hedge
grass
agri
settle
forest
osr
snh
dated
landdiv
site
datef
Sample_ID
PollFID
date
colony
dryweight
crop
hedge
grass
agri
settle
forest
osr
snh
dated
landdiv
site
datef
Sample_ID
PollFID
date
colony
dryweight
crop
hedge
grass
agri
settle
forest
osr
snh
dated
landdiv
site
datef
Sample_ID
PollFID
date
colony
dryweight
crop
hedge
grass
agri
settle
forest
osr
snh
dated
landdiv
site
datef
Sample_ID
PollFID
date
colony
dryweight
crop
hedge
grass
agri
settle
forest
osr
snh
dated
landdiv
site
datef
Sample_ID
PollFID
date
colony
dryweight
crop
hedge
grass
agri
settle
forest
osr
snh
dated
landdiv
site
datef
Sample_ID
PollFID
date
colony
dryweight
crop
hedge
grass
agri
settle
forest
osr
snh
dated
landdiv
site
datef
Sample_ID
PollFID
date
colony
dryweight
crop
hedge
grass
agri
settle
forest
osr
snh
dated
landdiv
site
datef
Sample_ID
PollFID
date
colony
dryweight
crop
hedge
grass
agri
settle
forest
osr
snh
dated
landdiv
site
datef
Sample_ID
PollFID
date
colony
dryweight
crop
hedge
grass
agri
settle
forest
osr
snh
dated
landdiv
site
datef
Sample_ID
PollFID
date
colony
dryweight
crop
hedge
grass
agri
settle
forest
osr
snh
dated
landdiv
site
datef
Sample_ID
PollFID
date
colony
dryweight
crop
hedge
grass
agri
settle
forest
osr
snh
dated
landdiv
site
datef
Sample_ID
PollFID
date
colony
dryweight
crop
hedge
grass
agri
settle
forest
osr
snh
dated
landdiv
site
datef
Sample_ID
PollFID
date
colony
dryweight
crop
hedge
grass
agri
settle
forest
osr
snh
dated
landdiv
site
datef
Sample_ID
PollFID
date
colony
dryweight
crop
hedge
grass
agri
settle
forest
osr
snh
dated
landdiv
site
datef
Sample_ID
PollFID
date
colony
dryweight
crop
hedge
grass
agri
settle
forest
osr
snh
dated
landdiv
site
datef
Sample_ID
PollFID
date
colony
dryweight
crop
hedge
grass
agri
settle
forest
osr
snh
dated
landdiv
site
datef
Sample_ID
PollFID
date
colony
dryweight
crop
hedge
grass
agri
settle
forest
osr
snh
dated
landdiv
site
datef
Sample_ID
PollFID
date
colony
dryweight
crop
hedge
grass
agri
settle
forest
osr
snh
dated
landdiv
site
datef
Sample_ID
PollFID
date
colony
dryweight
crop
hedge
grass
agri
settle
forest
osr
snh
dated
landdiv
site
datef
Sample_ID
PollFID
date
colony
dryweight
crop
hedge
grass
agri
settle
forest
osr
snh
dated
landdiv
site
datef
Sample_ID
PollFID
date
colony
dryweight
crop
hedge
grass
agri
settle
forest
osr
snh
dated
landdiv
site
datef
Sample_ID
PollFID
date
colony
dryweight
crop
hedge
grass
agri
settle
forest
osr
snh
dated
landdiv
site
datef
Sample_ID
PollFID
date
colony
dryweight
crop
hedge
grass
agri
settle
forest
osr
snh
dated
landdiv
site
datef
Sample_ID
PollFID
date
colony
dryweight
crop
hedge
grass
agri
settle
forest
osr
snh
dated
landdiv
site
datef
Sample_ID
PollFID
date
colony
dryweight
crop
hedge
grass
agri
settle
forest
osr
snh
dated
landdiv
site
datef
Sample_ID
PollFID
date
colony
dryweight
crop
hedge
grass
agri
settle
forest
osr
snh
dated
landdiv
site
datef
Sample_ID
PollFID
date
colony
dryweight
crop
hedge
grass
agri
settle
forest
osr
snh
dated
landdiv
site
datef
Sample_ID
PollFID
date
colony
dryweight
crop
hedge
grass
agri
settle
forest
osr
snh
dated
landdiv
site
datef
Sample_ID
PollFID
date
colony
dryweight
crop
hedge
grass
agri
settle
forest
osr
snh
dated
landdiv
site
datef
Sample_ID
PollFID
date
colony
dryweight
crop
hedge
grass
agri
settle
forest
osr
snh
dated
landdiv
site
datef
Sample_ID
PollFID
date
colony
dryweight
crop
hedge
grass
agri
settle
forest
osr
snh
dated
landdiv
site
datef
Sample_ID
PollFID
date
colony
dryweight
crop
hedge
grass
agri
settle
forest
osr
snh
dated
landdiv
site
datef
Sample_ID
PollFID
date
colony
dryweight
crop
hedge
grass
agri
settle
forest
osr
snh
dated
landdiv
site
datef
Sample_ID
PollFID
date
colony
dryweight
crop
hedge
grass
agri
settle
forest
osr
snh
dated
landdiv
site
datef
Sample_ID
PollFID
date
colony
dryweight
crop
hedge
grass
agri
settle
forest
osr
snh
dated
landdiv
site
datef
Sample_ID
PollFID
date
colony
dryweight
crop
hedge
grass
agri
settle
forest
osr
snh
dated
landdiv
site
datef
Sample_ID
PollFID
date
colony
dryweight
crop
hedge
grass
agri
settle
forest
osr
snh
dated
landdiv
site
datef
Sample_ID
PollFID
date
colony
dryweight
crop
hedge
grass
agri
settle
forest
osr
snh
dated
landdiv
site
datef
Sample_ID
PollFID
date
colony
dryweight
crop
hedge
grass
agri
settle
forest
osr
snh
dated
landdiv
site
datef
Sample_ID
PollFID
date
colony
dryweight
crop
hedge
grass
agri
settle
forest
osr
snh
dated
landdiv
site
datef
Sample_ID
PollFID
date
colony
dryweight
crop
hedge
grass
agri
settle
forest
osr
snh
dated
landdiv
site
datef
Sample_ID
PollFID
date
colony
dryweight
crop
hedge
grass
agri
settle
forest
osr
snh
dated
landdiv
site
datef
Sample_ID
PollFID
date
colony
dryweight
crop
hedge
grass
agri
settle
forest
osr
snh
dated
landdiv
site
datef
Sample_ID
PollFID
date
colony
dryweight
crop
hedge
grass
agri
settle
forest
osr
snh
dated
landdiv
site
datef
Sample_ID
PollFID
date
colony
dryweight
crop
hedge
grass
agri
settle
forest
osr
snh
dated
landdiv
site
datef
Sample_ID
PollFID
date
colony
dryweight
crop
hedge
grass
agri
settle
forest
osr
snh
dated
landdiv
site
datef
Sample_ID
PollFID
date
colony
dryweight
crop
hedge
grass
agri
settle
forest
osr
snh
dated
landdiv
site
datef
Sample_ID
PollFID
date
colony
dryweight
crop
hedge
grass
agri
settle
forest
osr
snh
dated
landdiv
site
datef
Sample_ID
PollFID
date
colony
dryweight
crop
hedge
grass
agri
settle
forest
osr
snh
dated
landdiv
site
datef
Sample_ID
PollFID
date
colony
dryweight
crop
hedge
grass
agri
settle
forest
osr
snh
dated
landdiv
site
datef
Sample_ID
PollFID
date
colony
dryweight
crop
hedge
grass
agri
settle
forest
osr
snh
dated
landdiv
site
datef
Sample_ID
PollFID
date
colony
dryweight
crop
hedge
grass
agri
settle
forest
osr
snh
dated
landdiv
site
datef
Sample_ID
PollFID
date
colony
dryweight
crop
hedge
grass
agri
settle
forest
osr
snh
dated
landdiv
site
datef
Sample_ID
PollFID
date
colony
dryweight
crop
hedge
grass
agri
settle
forest
osr
snh
dated
landdiv
site
datef
Sample_ID
PollFID
date
colony
dryweight
crop
hedge
grass
agri
settle
forest
osr
snh
dated
landdiv
site
datef
Sample_ID
PollFID
date
colony
dryweight
crop
hedge
grass
agri
settle
forest
osr
snh
dated
landdiv
site
datef
Sample_ID
PollFID
date
colony
dryweight
crop
hedge
grass
agri
settle
forest
osr
snh
dated
landdiv
site
datef
Sample_ID
PollFID
date
colony
dryweight
crop
hedge
grass
agri
settle
forest
osr
snh
dated
landdiv
site
datef
Sample_ID
PollFID
date
colony
dryweight
crop
hedge
grass
agri
settle
forest
osr
snh
dated
landdiv
site
datef
Sample_ID
PollFID
date
colony
dryweight
crop
hedge
grass
agri
settle
forest
osr
snh
dated
landdiv
site
datef
Sample_ID
PollFID
date
colony
dryweight
crop
hedge
grass
agri
settle
forest
osr
snh
dated
landdiv
site
datef
Sample_ID
PollFID
date
colony
dryweight
crop
hedge
grass
agri
settle
forest
osr
snh
dated
landdiv
site
datef
Sample_ID
PollFID
date
colony
dryweight
crop
hedge
grass
agri
settle
forest
osr
snh
dated
landdiv
site
datef
Sample_ID
PollFID
date
colony
dryweight
crop
hedge
grass
agri
settle
forest
osr
snh
dated
landdiv
site
datef
Sample_ID
PollFID
date
colony
dryweight
crop
hedge
grass
agri
settle
forest
osr
snh
dated
landdiv
site
datef
Sample_ID
PollFID
date
colony
dryweight
crop
hedge
grass
agri
settle
forest
osr
snh
dated
landdiv
site
datef
Sample_ID
PollFID
date
colony
dryweight
crop
hedge
grass
agri
settle
forest
osr
snh
dated
landdiv
site
datef
Sample_ID
PollFID
date
colony
dryweight
crop
hedge
grass
agri
settle
forest
osr
snh
dated
landdiv
site
datef
Sample_ID
PollFID
date
colony
dryweight
crop
hedge
grass
agri
settle
forest
osr
snh
dated
landdiv
site
datef
Sample_ID
PollFID
date
colony
dryweight
crop
hedge
grass
agri
settle
forest
osr
snh
dated
landdiv
site
datef
Sample_ID
PollFID
date
colony
dryweight
crop
hedge
grass
agri
settle
forest
osr
snh
dated
landdiv
site
datef
Sample_ID
PollFID
date
colony
dryweight
crop
hedge
grass
agri
settle
forest
osr
snh
dated
landdiv
site
datef
Sample_ID
PollFID
date
colony
dryweight
crop
hedge
grass
agri
settle
forest
osr
snh
dated
landdiv
site
datef
Sample_ID
PollFID
date
colony
dryweight
crop
hedge
grass
agri
settle
forest
osr
snh
dated
landdiv
site
datef
Sample_ID
PollFID
date
colony
dryweight
crop
hedge
grass
agri
settle
forest
osr
snh
dated
landdiv
site
datef
Sample_ID
PollFID
date
colony
dryweight
crop
hedge
grass
agri
settle
forest
osr
snh
dated
landdiv
site
datef
Sample_ID
PollFID
date
colony
dryweight
crop
hedge
grass
agri
settle
forest
osr
snh
dated
landdiv
site
datef
Sample_ID
PollFID
date
colony
dryweight
crop
hedge
grass
agri
settle
[truncated: 15,407 more rows]
